# Supplementary material for: dsPIG: a tool to predict imprinted genes from the deep sequencing of whole transcriptomes
Source: BMC Bioinformatics. 2012 Oct 19;13:271. doi: 10.1186/1471-2105-13-271 (PMC3497615; doi:10.1186/1471-2105-13-271)
Supplement: Additional file 8 — R package (dsPIG, version 3.0) for UNIX). [file 1471-2105-13-271-S8.gz]

Archive with 23 entries (18 files):
- dsPIG
- dsPIG/NAMESPACE
- dsPIG/src
- dsPIG/src/dsPIG.cpp
- dsPIG/man
- dsPIG/man/AllelicCount.rd
- dsPIG/man/GeneNameInfo.rd
- dsPIG/man/ProbabilityOfImprinting.rd
- dsPIG/man/mark_genome.Rd
- dsPIG/man/formatSNPdatabase.rd
- dsPIG/man/GenePosition.rd
- dsPIG/man/Sam2Eland.rd
- dsPIG/man/SNP4Validation.rd
- dsPIG/man/ImprintedGene.rd
- dsPIG/man/ImprintingPrediction.rd
- dsPIG/data
- dsPIG/data/geneinfo.RData
- dsPIG/data/datalist
- dsPIG/data/ImprintedGene.RData
- dsPIG/data/genePos.RData
- dsPIG/DESCRIPTION
- dsPIG/R
- dsPIG/R/functions.R
