# Supplementary material for: dsPIG: a tool to predict imprinted genes from the deep sequencing of whole transcriptomes
Source: BMC Bioinformatics. 2012 Oct 19;13:271. doi: 10.1186/1471-2105-13-271 (PMC3497615; doi:10.1186/1471-2105-13-271)
Supplement: Additional file 8 — R package (dsPIG, version 3.0) for UNIX). [file 1471-2105-13-271-S8.gz › dsPIG/NAMESPACE]

# Exported functions
export(formatSNPdatabase,Sam2Eland,mark_genome, AllelicCount,ProbabilityOfImprinting,ImprintingPrediction,SNP4Validation)
       
       

  
