# Supplementary material for: dsPIG: a tool to predict imprinted genes from the deep sequencing of whole transcriptomes
Source: BMC Bioinformatics. 2012 Oct 19;13:271. doi: 10.1186/1471-2105-13-271 (PMC3497615; doi:10.1186/1471-2105-13-271)
Supplement: Additional file 8 — R package (dsPIG, version 3.0) for UNIX). [file 1471-2105-13-271-S8.gz › dsPIG/src/dsPIG.cpp]

/*
 * main.cpp
 *
 *  Created on: Aug 2, 2012
 *      Author: xsu1
 */


#include <stdlib.h>
#include <string>
#include <sstream>
#include <vector>
#include <iostream>
#include <fstream>
#include <map>
#include <set>
#include <stdio.h>

using namespace std;
const unsigned TAG_LENGTH=32;

map<char, char> complement;

extern "C" {
void init_comp() {
    complement['a']='t';
    complement['t']='a';
    complement['c']='g';
    complement['g']='c';
    complement['A']='T';
    complement['T']='A';
    complement['C']='G';
    complement['G']='C';
    complement['.']='.';
}
}

extern "C" {
void get_rc(string &seq, string &rc_seq) {
    for (int j=seq.size()-1; j>=0; j--)
        rc_seq += complement[seq[j]];
}
 }

extern "C" {

void dsPIG(int *nsample ,char **SNP_DATA, char **COUNTDATA, int *countout, int *rsout) {
  //input files:
  // part1 :mark_genome
	string gcoord1;
    map<string, vector<bool> > est1;

    //ifstream  data_mark_genome(*MARK_DATA);   //load data tstdata.txt
    vector <string> tstdatavec;
   	for(int i=1;i<=*nsample;i++){
   	    	string samcol1,samcol2,samcol3;
   	    	ostringstream samplefilenames;
   	    	samplefilenames<<"S"<<i<<".txt";
   	    	ifstream samplein(samplefilenames.str().c_str());
   	    	while((samplein>>samcol1>>samcol2>>samcol3).good()){
   	    		ostringstream tstdata;
   	    		tstdata<<samcol2<<endl;
   	    		tstdatavec.push_back(tstdata.str());
   	    	}

   	    }


   	for(unsigned i=0;i<tstdatavec.size();i++){

   		gcoord1=tstdatavec[i];
   		size_t i=gcoord1.find(':');
   		string chr1=gcoord1.substr(0,i);
   		gcoord1.erase(0,i+1);
   		unsigned loc1=atoi (gcoord1.c_str())-1;
   		// increase vector<bool> length
   		 while (loc1+TAG_LENGTH > est1[chr1].size()) {
   		        est1[chr1].push_back(false);
   		        }      
				for (unsigned i=0;i<TAG_LENGTH;i++)
   		            est1[chr1][i+loc1]=true;

   	}


// read in rs
    string rs1;
    unsigned loc_s1, loc_e1;
    string alleles1;
    char strand1;
    double maf1, mafe1;

    //ifstream stream_snp("SNP130short.txt");
    ifstream stream_snp(*SNP_DATA);   //load SNP file

    

    // skip a line
    string tmp1;
    string chr1;
    set<string> vrs1;
    getline(stream_snp, tmp1);

    vector<string> mRNAvector;  //save the result for part1:rs_mRNA.txt

    while ((stream_snp >> chr1 >> loc_s1 >> loc_e1 >> rs1 >> strand1).good()) {
      getline(stream_snp, tmp1, '\t');	// eat next tab
      getline(stream_snp, alleles1, '\t');
      stream_snp >> maf1 >> mafe1;

      if (alleles1.size() == 3 && est1.find(chr1) != est1.end() &&
      loc_s1 < est1[chr1].size() && est1[chr1][loc_s1] &&
      (alleles1[0]=='A' || alleles1[0]=='C' || alleles1[0]=='G' || alleles1[0]=='T')
    &&(alleles1[2]=='A' || alleles1[2]=='C' || alleles1[2]=='G' || alleles1[2]=='T')
    && vrs1.find(rs1) == vrs1.end() ) {
        ostringstream mRNAstr;  //replace output file:rs_mRNA
    	mRNAstr << rs1 << '\t' << chr1 << '\t' << loc_s1 << '\t' << strand1 << '\t' << alleles1 << '\t' << maf1 << '\t' << mafe1 << endl;
        vrs1.insert(rs1);
        mRNAvector.push_back(mRNAstr.str());

      }
    }


// part2 : count
   extern void get_rc(string &seq, string &rc_seq);
   extern void init_comp();
   init_comp();
   // first it read in the genome coordinate of the form chr1:200
    string rs2;
    string chr2;
    int loc2;
    char strand2;
    string alleles2;
    double maf2, mafe2;
//rs56731360      chr1    172228602       +       C/T     0       0
    map<string,map<int,int> > index2;
    vector<char> vstrand2;

    string rsnum;
    for(unsigned i=0;i<mRNAvector.size();i++){  //??
        istringstream instr2(mRNAvector[i]);
        instr2 >>rs2 >> chr2 >> loc2 >> strand2 >> alleles2 >> maf2 >>mafe2;
        index2[chr2][loc2]=vstrand2.size();
        vstrand2.push_back(strand2);
        rsnum=rs2.substr(2,11);
        rsout[i]=atoi(rsnum.c_str());
       
    }

    string solexa2;
    string gcoord2;
    int n=vstrand2.size();

    map<char, vector<int> > count;
    for (int j=0; j<n; j++) {
	count['A'].push_back(0);
	count['C'].push_back(0);
	count['G'].push_back(0);
	count['T'].push_back(0);
    }


    ifstream countdata(*COUNTDATA);   //load S1.txt

  while ((countdata >> solexa2 >> gcoord2 >> strand2).good()) {
	size_t i=gcoord2.find(':');
	chr2=gcoord2.substr(0,i);
	gcoord2.erase(0,i+1);
	loc2=atoi (gcoord2.c_str())-1;
	if ('R'==strand2) {
	    string tmp2=solexa2;
	    solexa2.clear();
	    get_rc(tmp2, solexa2);
	}
	for (i=0;i<solexa2.size();i++) {
	    if (index2[chr2].count(loc2+i) > 0) {
		int idx2=index2[chr2][i+loc2];
		char allele2=solexa2[i];
		if (!('A'==allele2 || 'C'==allele2 || 'G'==allele2 || 'T'==allele2))
		    continue;
		if ('-'==vstrand2[idx2])
		    allele2=complement[allele2];
		count[allele2][idx2]++;
	    }
	}
    }

    ostringstream outstr;   //finanal result

    /*
    for (int j=0; j<n; j++) {    // define
	outstr << count['A'][j] << '\t' << count['C'][j] << '\t'
	     << count['G'][j] << '\t' << count['T'][j] << endl;
	out.push_back(outstr.str()); //??

	    }
    */

    for (int j=0; j<n; j++) {    // define
    	countout[j*4]=count['A'][j];
    	countout[j*4+1]=count['C'][j];
    	countout[j*4+2]=count['G'][j];
    	countout[j*4+3]=count['T'][j];


    	    }

}

 }


extern "C" {

void SAM_TO_ELAND(char **SAMIN, char **ELANOUT){


	 ifstream infile(*SAMIN);
	 ofstream outfile;
	 outfile.open (*ELANOUT);

	 string col1,col2,col3,col4,col5,col6,col7,col8,col9,col10,col11,col12,col13,col14;
     vector <string> outvector;
	 ostringstream outstr;
	 while((infile>>col1>>col2>>col3>>col4>>col5>>col6>>col7>>col8>>col9>>col10>>col11>>col12>>col13>>col14).good()){
		 if(col2=="0") col2="F";
		 if(col2=="16") col2="R";
		 outfile<<col10<<" "<<col3<<":"<<col4<<" "<<col2<<endl;

	 }

	 outfile.close();

}

}


extern "C" {
void mark_genome(int *nsample){

	  vector <string> tstdatavec;
	    for(int i=1;i<=*nsample;i++){
	    	string samcol1,samcol2,samcol3;
	    	ostringstream samplefilenames;
	    	samplefilenames<<"S"<<i<<".txt";
	    	ifstream samplein(samplefilenames.str().c_str());
	    	while((samplein>>samcol1>>samcol2>>samcol3).good()){
	    		ostringstream tstdata;
	    		tstdata<<samcol2<<endl;
	    		tstdatavec.push_back(tstdata.str());
	    	}

	    }


	    ofstream outfile;
	    outfile.open ("mark_genome.txt");
	    ostringstream samplefilenames;
	   for(unsigned q=0;q<tstdatavec.size();q++){
		   outfile<<tstdatavec[q];
	   }
	   outfile.close();
  }
}
