# Supplementary material for: dsPIG: a tool to predict imprinted genes from the deep sequencing of whole transcriptomes
Source: BMC Bioinformatics. 2012 Oct 19;13:271. doi: 10.1186/1471-2105-13-271 (PMC3497615; doi:10.1186/1471-2105-13-271)
Supplement: Additional file 8 — R package (dsPIG, version 3.0) for UNIX). [file 1471-2105-13-271-S8.gz › dsPIG/man/AllelicCount.rd]

\name{AllelicCount}
\alias{AllelicCount}
\title{Count the Number of Alleles for each SNP}
\description{
Read the mapped mRNA-Seq data in Solexa Eland format (see details). For each input file, this function will generate a corresponding output file with a prefix "out_" that counts the number of times each allele appears in the sequence reads.     
}
\usage{
AllelicCount(samplefile, nsample, SNPdatabase, nmax=1000000)      
}

\arguments{  
\item{samplefile}{A character vector consisting of the names of the files from which the mapped mRNA-Seq data (in Solexa Eland format) are to be read from. All files must be named with "S1.txt" (stand for sample 1), "S2.txt" (for sample 2), ..., "S10.txt" (for sample 10),..., and so on. For file format, see details.}
\item{nsample}{The total number of files from which the mapped mRNA-Seq data (in Solexa Eland format) are to be read from. }
\item{SNPdatabase}{The SNPdatabase you may want to use in dsPIG. For file format, see details. } 
\item{nmax}{Estimated number of known SNPs whose positions in the genome are covered by sequence reads.} 
}

\details{
Each input sample file should be in a fixed Solexa "Eland" format (space-delimited) as follows: 
   \tabular{ccc}{
            ATCATGGTGGCTTACCGTCGAAATCATCACAA \tab chr3:187821633 \tab R \cr
            GTTTCTGGCTGGGGGCGAAATGCCAATTTTAT \tab chr16:70651910 \tab F  \cr
            AAGCCAGTCCCTGGTGGGAGACATTGGAAATG \tab  chr1:157950085 \tab R  \cr
			
   }         ..............

           
            The first column is the nucleotides of the sequence read, chr3:187821633 is the chromosome and position the read has been mapped to. "F" indicates forward strand and "R" indicates reverse strand. 


The SNPdatabase must have only eight fields: "chrom",	"chromStart", "chromEnd",	"name",	"strand",	"observed",	"avHet" and "avHetSE". Here, "chrom", "chromStart" and "chromEnd" are the coordinate of the SNP; "name" is the name of the SNP in the form of "rs#"; "strand" is the strand the SNP is on; "observed" is the observed alleles of the SNP; "avHet" and "avHetSE" are the average heterogezcosity and the standard error of avHet.  The SNP builds under HG18 or HG19 all have these fields with exactly the same names. For more information, please refer to \bold{http://www.shoudanliang.com/dsPIG/} .
}

\author{Shoudan Liang and Hua Li}

\seealso{
\link{ProbabilityOfImprinting}
\link{ImprintingPrediction}
\link{SNP4Validation}
}


\examples{
#Please refer to the instruction file on http://www.shoudanliang.com/dsPIG/.
}
