# Supplementary material for: dsPIG: a tool to predict imprinted genes from the deep sequencing of whole transcriptomes
Source: BMC Bioinformatics. 2012 Oct 19;13:271. doi: 10.1186/1471-2105-13-271 (PMC3497615; doi:10.1186/1471-2105-13-271)
Supplement: Additional file 8 — R package (dsPIG, version 3.0) for UNIX). [file 1471-2105-13-271-S8.gz › dsPIG/man/GeneNameInfo.rd]

\name{geneinfo}
\alias{geneinfo}

\docType{data}

\title{Annotation data for human genes}

\description{Annotations (official symbols, alias, etc.) of human genes downloaded from NCBI. }

\format{
  Each column name of this data frame gives a description for the content of the column.For more information, please refer to \bold{http://www.shoudanliang.com/dsPIG/}.
}

\references{
http://www.ncbi.nlm.nih.gov/
}

\author{Shoudan Liang and Hua Li}
\seealso{
  \code{\link{genePos}},
  \code{\link{ImprintedGene}}
}

\examples{
library(dsPIG)
data(geneinfo)
geneinfo[1:10,]
}
