# Supplementary material for: dsPIG: a tool to predict imprinted genes from the deep sequencing of whole transcriptomes
Source: BMC Bioinformatics. 2012 Oct 19;13:271. doi: 10.1186/1471-2105-13-271 (PMC3497615; doi:10.1186/1471-2105-13-271)
Supplement: Additional file 8 — R package (dsPIG, version 3.0) for UNIX). [file 1471-2105-13-271-S8.gz › dsPIG/man/ProbabilityOfImprinting.rd]

\name{ProbabilityOfImprinting}
\alias{ProbabilityOfImprinting}
\title{Calculate the posterior probability of imprinting for each gene}
\description{
The ProbabilityOfImprinting function used the output files from the AllelicCount function to calculate the posterior probability of imprinting for each gene based on each SNP.    
}
\usage{
ProbabilityOfImprinting(Samples, AlleleFreqFile,  SNP2Gene, error=0.02, Imp=0.01, QS=0.9)     
}

\arguments{  
\item{Samples}{Files containing allelic counts of all SNPs. Each file is for one single individual. 
          The allelic counts are generated from the function "AllelicCount".}
          
\item{AlleleFreqFile}{Load the allele frequency data for any race used in your study. See details for its format.}
          
\item{SNP2Gene}{A file containing information that maps SNP ID to Entrez Gene ID and gene symbol.} 
         
\item{error}{The average sequencing error in mRNA-Seq.}

\item{Imp}{The prior on the imprinting status of each gene, determined by the prevalence of imprinted genes.} 

\item{QS}{A quality score used to improve the quality of SNPs used by dsPIG.}                     
 
}

\details{
The AlleleFreqFile must have the following format:
   \tabular{cccccccc}{

          SNP     \tab    chr  \tab  position  \tab  str \tab  allele_1 \tab frequency_1 \tab allele_2 \tab frequency_2   \cr
		  
          rs10912711 \tab chr1 \tab 172228615 \tab  + \tab    C  \tab      0     \tab       T     \tab    0    \cr
		  
          rs62636508 \tab  chr1 \tab  518   \tab      +  \tab   C   \tab     0   \tab         G    \tab     0    \cr
		  
          rs62530145 \tab chr1 \tab 3834    \tab    +   \tab  A   \tab     0     \tab       C    \tab     0    \cr
		  
 }         ..................
		  
		      The first column is the SNP ID; the second, third and fourth columns are the chromosome, position and strand the SNP is on; the fifth and seventh columns are the observed two alleles; the sixth and eighth column are the corresponding allele frequencies. 


SNP2Gene must have the following format:
\tabular{ccc}{
         SNP_ID \tab    Entrez_ID  \tab          Symbol         \cr     
		  
          1451    \tab         1       \tab       A1BG       \cr
		  
          3830     \tab        1    \tab          A1BG       \cr
		  
          893181    \tab       1      \tab        A1BG             \cr
}		  
          ..................		
            
For more information, please refer to \bold{http://www.shoudanliang.com/dsPIG/}.		  
}

\author{Shoudan Liang and Hua Li}


\seealso{
\link{AllelicCount}
\link{ImprintingPrediction}
\link{SNP4Validation}
}


\examples{
#Please refer to the instruction file on http://www.shoudanliang.com/dsPIG/.
}
