# Supplementary material for: dsPIG: a tool to predict imprinted genes from the deep sequencing of whole transcriptomes
Source: BMC Bioinformatics. 2012 Oct 19;13:271. doi: 10.1186/1471-2105-13-271 (PMC3497615; doi:10.1186/1471-2105-13-271)
Supplement: Additional file 8 — R package (dsPIG, version 3.0) for UNIX). [file 1471-2105-13-271-S8.gz › dsPIG/man/mark_genome.Rd]

\name{mark_genome}
\alias{mark_genome}
\title{Generate a necessary file used by the "AllelicCount" function in the package of dsPIG}
\description{
mark_genome will generate a file called "mark_genome.txt" in the current R working directory that is necessary for the function of "AllelicCount" to calculate allelic counts for SNPs.
}
\usage{
mark_genome(nsample)
}

\arguments{
\item{nsample}{The total number of files from which the mapped mRNA-Seq data (in Solexa Eland format) are to be read from. All files must be named with "S1.txt" (stand for sample 1), "S2.txt" (for sample 2), ..., "S10.txt" (for sample 10),..., and so on. For file format, see details. This argument is the same as that used in the "AllelicCount" function.}
}

\details{
Each input sample file should be in a fixed Solexa "Eland" format (space-delimited) as follows:

          \tabular{ccc}{
            ATCATGGTGGCTTACCGTCGAAATCATCACAA \tab chr3:187821633 \tab R \cr
            GTTTCTGGCTGGGGGCGAAATGCCAATTTTAT \tab chr16:70651910 \tab F  \cr
            AAGCCAGTCCCTGGTGGGAGACATTGGAAATG \tab  chr1:157950085 \tab R  \cr
			
   }         ..............


            The first column is the nucleotides of the sequence read, chr3:187821633 is the chromosome and position the read has been mapped to. "F" indicates forward strand and "R" indicates reverse strand.

mark_genome will generated a file called "mark_genome.txt" based on all the sample files of mapped sequence reads.For more information, please refer to \bold{http://www.shoudanliang.com/dsPIG/}.
}

\author{Shoudan Liang and Hua Li}

\seealso{
\link{AllelicCount}
\link{ProbabilityOfImprinting}
\link{ImprintingPrediction}
\link{SNP4Validation}
}


\examples{
#Please refer to the instruction file on http://www.shoudanliang.com/dsPIG/.
}
