# Supplementary material for: dsPIG: a tool to predict imprinted genes from the deep sequencing of whole transcriptomes
Source: BMC Bioinformatics. 2012 Oct 19;13:271. doi: 10.1186/1471-2105-13-271 (PMC3497615; doi:10.1186/1471-2105-13-271)
Supplement: Additional file 8 — R package (dsPIG, version 3.0) for UNIX). [file 1471-2105-13-271-S8.gz › dsPIG/man/formatSNPdatabase.rd]

\name{formatSNPdatabase}
\alias{formatSNPdatabase}
\title{formatting the SNP database}
\description{
formatSNPdatabase will convert the user's SNP database into a fixed format that can be used by the "AllelicCount" function in dsPIG.
}
\usage{
formatSNPdatabase(SNPdatabase, outputfile)
}

\arguments{
\item{SNPdatabase}{The input file that must have the following fields: "chrom",	"chromStart", "chromEnd",	"name",	"strand",	"observed",	"avHet" and "avHetSE". }
\item{outputfile}{The output file that only contains the following fields: "chrom",	"chromStart", "chromEnd",	"name",	"strand",	"observed",	"avHet" and "avHetSE". }
}

\details{
The input SNPdatabase must have at least eight fields: "chrom",	"chromStart", "chromEnd",	"name",	"strand",	"observed",	"avHet" and "avHetSE". Here, "chrom", "chromStart" and "chromEnd" are the coordinate of the SNP; "name" is the name of the SNP in the form of "rs#"; "strand" is the strand the SNP is on; "observed" is the observed alleles of the SNP; "avHet" and "avHetSE" are the average heterogezcosity and the standard error of avHet.  The SNP builds under HG18 or HG19 all have these columns with exactly the same names.
The output file will only have the eight fields: "chrom",	"chromStart", "chromEnd",	"name",	"strand",	"observed",	"avHet" and "avHetSE".
}

\author{Shoudan Liang and Hua Li}

\seealso{
\link{AllelicCount}
\link{ProbabilityOfImprinting}
\link{ImprintingPrediction}
\link{SNP4Validation}
}


\examples{
#Please refer to the instruction file on http://www.shoudanliang.com/dsPIG/.
}
