# Supplementary material for: dsPIG: a tool to predict imprinted genes from the deep sequencing of whole transcriptomes
Source: BMC Bioinformatics. 2012 Oct 19;13:271. doi: 10.1186/1471-2105-13-271 (PMC3497615; doi:10.1186/1471-2105-13-271)
Supplement: Additional file 8 — R package (dsPIG, version 3.0) for UNIX). [file 1471-2105-13-271-S8.gz › dsPIG/man/Sam2Eland.rd]

\name{Sam2Eland}
\alias{Sam2Eland}
\title{Convert SAM format to Solexa Eland format}
\description{
Use this function to convert the mapped mRNA-Seq data from standard SAM format to Solexa Eland format.
}
\usage{
Sam2Eland(Samfile,Elandfile)     
}

\arguments{  
\item{Samfile}{The name of the input file in standard SAM format. It must be a tab-delimited file. See details.}
\item{Elandfile}{The name of the output file in Eland format. This output file will be used in other functions in this package. See details.}
}

\details{

The input Samfile should have a stardard SAM format (tab-delimited) with 11 fields ("QNAME", "FLAG", "RNAME", "POS", "MAPQ",  "CIGAR", "RNEXT", "PNEXT", "TLEN", "SEQ", "QUAL"). For example:
\tabular{ccccccccccc}{
            HWUSI-EAS1710_0024:3:1:1842:1104 \tab	0 \tab	 chr2 \tab	 200962916 \tab   255 \tab	26M \tab	* \tab	0 \tab	0 \tab	CATAGACCATGAAGATAAATTTGTCC \tab FIIHIGHIIIIHGHGIIIFIIIIIII  \cr  
            
            HWUSI-EAS1710_0024:3:1:1315:1106 \tab	0 \tab	 chr8 \tab	 70297449 \tab	   255 \tab	26M \tab	* \tab	0 \tab	0 \tab	ATACTTACCTGGCAGGGGAGATACCA \tab	EHGHHHHHHHHEGGGGHHHDHDGEGB   \cr  
            
            HWUSI-EAS1710_0024:3:1:1414:1105 \tab	16 \tab chr1 \tab  92939054	\tab   255 \tab	26M \tab	* \tab	0 \tab	0 \tab	CTACGATACTGCCACTGCGCAAAGCT \tab	IHIIIIIGIIIIIIIIIIIIIIIIIB   \cr  

}            ..............

            For more details of the SAM format, please refer to http://samtools.sourceforge.net/SAM1.pdf.


The output Elandfile will have the following format (space-delimited), which is from Illumina processing pipeline:

         \tabular{ccc}{
            ATCATGGTGGCTTACCGTCGAAATCATCACAA \tab chr3:187821633 \tab R \cr
            GTTTCTGGCTGGGGGCGAAATGCCAATTTTAT \tab chr16:70651910 \tab F  \cr
            AAGCCAGTCCCTGGTGGGAGACATTGGAAATG \tab  chr1:157950085 \tab R  \cr
			
   }        
           ..............
            
            The first column is the nucleotides of the sequence read, chr3:187821633 is the chromosome and position the read has been mapped to. "F" indicates forward strand and "R" indicates reverse strand. For more information, please refer to \bold{http://www.shoudanliang.com/dsPIG/} .

}

\references{
\bold{http://samtools.sourceforge.net/SAM1.pdf}
}

\author{Shoudan Liang and Hua Li}

\seealso{
\link{AllelicCount}
\link{ProbabilityOfImprinting}
\link{ImprintingPrediction}
\link{SNP4Validation}
}


\examples{
#Please refer to the instruction file on http://www.shoudanliang.com/dsPIG/.
}
