# Supplementary material for: dsPIG: a tool to predict imprinted genes from the deep sequencing of whole transcriptomes
Source: BMC Bioinformatics. 2012 Oct 19;13:271. doi: 10.1186/1471-2105-13-271 (PMC3497615; doi:10.1186/1471-2105-13-271)
Supplement: Additional file 8 — R package (dsPIG, version 3.0) for UNIX). [file 1471-2105-13-271-S8.gz › dsPIG/man/SNP4Validation.rd]

\name{SNP4Validation}
\alias{SNP4Validation}
\title{Identify genes worth further validations}
\description{
The SNP4Validation function uses the output file from the ImprintingPrediction function to identify genes that are worth further (experimental) validations.    
}
\usage{
SNP4Validation(ImpPrediction, mAF=0.184, distance=2000000)     
}

\arguments{  
\item{ImpPrediction}{ A file with a specific format (see details). Usually it is the output from the ImprintingPrediction function.}

\item{mAF}{Minimum minor allele frequency for selecting candidates of further (experimental) validations.}

\item{distance}{Maximum distance to the nearest imprinted genes for selecting candidates of further validations.}

}
\details{
The fixed format of ImpPrediction files:
\tabular{ccccccccccc}{
RS   \tab     chr  \tab   position  \tab  str \tab    allele_1   \tab   frequency_1  \tab   allele_2  \tab  frequency_2  \tab   Posterior  \tab   ImpGene  \tab   SS    \cr 
                  
11538691 \tab chr17 \tab  4789783  \tab    +   \tab     G   \tab          0.996    \tab        T    \tab       0.04   \tab          1	\tab          5216  \tab     9	\cr  

178412  \tab 	chr7  \tab  73173272	\tab   -	\tab      A      \tab       0.008    \tab        T     \tab      0.992   \tab         1    \tab       3984	\tab     8    \cr

17094371 \tab	chr14	\tab  57677831	\tab   +	\tab      A   \tab          0.5   \tab           G     \tab      0.5   \tab           1     \tab    	145407  \tab   9 \cr   
}
......................

The first column is the SNP ID (without the prefix of "RS"); the second, third and fourth columns are the chromosome, position and strand the SNP is on; the fifth and seventh columns are the observed two alleles; the sixth and eighth column are the corresponding allele frequencies; the ninth column is the posterior probability of imprinting; "ImpGene" is the entrez gene ID of the predicted imprinted gene; "SS" stands for sample size.For more information, please refer to \bold{http://www.shoudanliang.com/dsPIG/} .
}

\author{Shoudan Liang and Hua Li}


\examples{
#Please refer to the instruction file on http://www.shoudanliang.com/dsPIG/.
}
