# Supplementary material for: dsPIG: a tool to predict imprinted genes from the deep sequencing of whole transcriptomes
Source: BMC Bioinformatics. 2012 Oct 19;13:271. doi: 10.1186/1471-2105-13-271 (PMC3497615; doi:10.1186/1471-2105-13-271)
Supplement: Additional file 8 — R package (dsPIG, version 3.0) for UNIX). [file 1471-2105-13-271-S8.gz › dsPIG/man/ImprintedGene.rd]

\name{ImprintedGene}
\alias{ImprintedGene}

\docType{data}

\title{Existing human imprinted genes}

\description{Validated imprinted genes were collected from publications.}

\format{
  These imprinted genes are represented by Entrez Gene IDs.For more information, please refer to \bold{http://www.shoudanliang.com/dsPIG/}.
}

\references{
Luedi et al (2007) Computational and experimental identification of novel human imprinted genes. Genome Res, 17:1723-1730.
Morison IM, Paton CJ, Cleverley SD (2001) The imprinted gene and parent-of-origin effect database. Nucleic Acids Res, 29:275-276.
\bold{http://www.otago.ac.nz/IGC}
}

\author{Shoudan Liang and Hua Li}
\seealso{
  \code{\link{genePos}},
  \code{\link{geneinfo}}
}

\examples{
library(dsPIG)
data(ImprintedGene)
ImprintedGene
}
