# Supplementary material for: dsPIG: a tool to predict imprinted genes from the deep sequencing of whole transcriptomes
Source: BMC Bioinformatics. 2012 Oct 19;13:271. doi: 10.1186/1471-2105-13-271 (PMC3497615; doi:10.1186/1471-2105-13-271)
Supplement: Additional file 8 — R package (dsPIG, version 3.0) for UNIX). [file 1471-2105-13-271-S8.gz › dsPIG/man/ImprintingPrediction.rd]

\name{ImprintingPrediction}
\alias{ImprintingPrediction}
\title{Identify imprinted genes on the basis of posteriors calculated for SNPs}
\description{
The ImprintingPrediction function used the output file from the ProbabilityOfImprinting function to predict imprinting genes.   
}
\usage{
ImprintingPrediction(GeneWithPosterior, threshold=0.2)    
}

\arguments{
\item{GeneWithPosterior}{A file with a specific format (see details). It is usually the output file from the ProbabilityOfImprinting function.}
                    
\item{threshold}{The cut-off for posteriors above which imprinted genes can be predicted. The default is set to 0.2, which was used in Li et al.}
}                  

\details{
GeneWithPosterior must have the following format:
   \tabular{cccccccccccc}{

RS    \tab    chr \tab  position  \tab str \tab allele_1 \tab frequency_1 \tab allele_2 \tab frequency_2 \tab  Posterior \tab geneID \tab geneSymbol \tab SS   \cr  

11538691 \tab chr17	\tab 4789783 \tab  	+	\tab  G  \tab   0.996  \tab   T   \tab  0.04   \tab 1	  \tab      5216  \tab  PFN1  \tab    	9  \cr

178412 \tab    chr7 \tab 73173272	\tab  -	\tab  A   \tab     0.008  \tab     T  \tab      0.992  \tab       1    \tab     3984	\tab  LIMK1	\tab      8 \cr

17094371  \tab chr14  \tab	57677831	\tab  +	\tab  A  \tab      0.5   \tab      G  \tab      0.5   \tab        1   \tab     	145407	\tab C14orf37  \tab  9	 \cr
}
......................

The first column is the SNP ID (without the prefix of "RS"); the second, third and fourth columns are the chromosome, position and strand the SNP is on; the fifth and seventh columns are the observed two alleles; the sixth and eighth column are the corresponding allele frequencies; the ninth column is the posterior probability of imprinting; "GeneID" is the entrez gene ID of the predicted imprinted gene; "SS" stands for sample size.For more information, please refer to \bold{http://www.shoudanliang.com/dsPIG/} .
}


\author{Shoudan Liang and Hua Li}

\seealso{
\link{AllelicCount}
\link{ProbabilityOfImprinting}
\link{SNP4Validation} 
}


\examples{
#Please refer to the instruction file on http://www.shoudanliang.com/dsPIG/.
}
