# Supplementary material for: dsPIG: a tool to predict imprinted genes from the deep sequencing of whole transcriptomes
Source: BMC Bioinformatics. 2012 Oct 19;13:271. doi: 10.1186/1471-2105-13-271 (PMC3497615; doi:10.1186/1471-2105-13-271)
Supplement: Additional file 8 — R package (dsPIG, version 3.0) for UNIX). [file 1471-2105-13-271-S8.gz › dsPIG/R/functions.R]

rm.na<-function(x){
    ind <- is.na(x) | is.nan(x) | is.infinite(x)
    return(x[!ind])
}

which.na<- function(x){
  if (!is.vector(x)){
    stop('which.na can only be applied to vectors')
  }
  which(is.na(x))
}

is.positivewholenumber <- function(x, tol = .Machine$double.eps^0.5){  
  (abs(x - round(x)) < tol) & (x >0)
}


formatSNPdatabase<-function(SNPdatabase, outputfile){
  SNP=read.delim(SNPdatabase, as.is=T)
  Musthave=c("chrom",	"chromStart", "chromEnd",	"name",	"strand",	"observed",	"avHet", "avHetSE")
  COL=match(Musthave, names(SNP))
  if (any(is.na(COL))){ stop(paste(Musthave[which(is.na(COL))], "is missing in your SNP database", sep=" ")) }
  newSNP=SNP[, COL]
  write.table(newSNP, outputfile, sep='\t', quote=F, row.names=F)
}


Sam2Eland<-function(Samfile,Elandfile){
	if(.Platform$OS.type=="unix")
		path<-file.path(.find.package("dsPIG"),"libs","dsPIG.so")
	
    if(.Platform$OS.type=="windows"){
		if(.Platform$r_arch=="i386") path<-file.path(.find.package("dsPIG"),"libs","i386","dsPIG.dll")
		if(.Platform$r_arch=="x64")  path<-file.path(.find.package("dsPIG"),"libs","x64","dsPIG.dll")
  
  }
    dyn.load(path)
	.C("SAM_TO_ELAND",as.character(Samfile),as.character(Elandfile),PACKAGE="dsPIG")
	 dyn.unload(path)
}
 
mark_genome<-function(nsample){
    if (!is.positivewholenumber(nsample)){stop("nsample must be a positive integer")}
    Filenames=dir()
    for (i in 1:nsample){
		if (is.na(match(paste("S", i, ".txt", sep=""), Filenames))) {
			stop(paste(paste('S', i, '.txt', sep=''), "is missing in your directory", sep=" "))
        }
    }
	
	 if(.Platform$OS.type=="unix")
		path<-file.path(.find.package("dsPIG"),"libs","dsPIG.so")
	
    if(.Platform$OS.type=="windows"){
		if(.Platform$r_arch=="i386") path<-file.path(.find.package("dsPIG"),"libs","i386","dsPIG.dll")
		if(.Platform$r_arch=="x64")  path<-file.path(.find.package("dsPIG"),"libs","x64","dsPIG.dll")
  
  }
    dyn.load(path)
   .C("mark_genome",as.integer(nsample),PACKAGE="dsPIG")
  	 dyn.unload(path)
}
 
AllelicCount<-function(samplefile, nsample, SNPdatabase, nmax=1000000){
  SNP=read.delim(SNPdatabase, nrow=100)
  Musthave=c("chrom",	"chromStart", "chromEnd",	"name",	"strand",	"observed",	"avHet", "avHetSE")
  COL=match(Musthave, names(SNP))
  if (any(is.na(COL))){ stop(paste(Musthave[which(is.na(COL))], "is missing in your SNP database \n", sep=" ")) }
  Mk_Gnom=read.table("mark_genome.txt", nrow=100)
  if(.Platform$OS.type=="unix")
		path<-file.path(.find.package("dsPIG"),"libs","dsPIG.so")
	
    if(.Platform$OS.type=="windows"){
		if(.Platform$r_arch=="i386") path<-file.path(.find.package("dsPIG"),"libs","i386","dsPIG.dll")
		if(.Platform$r_arch=="x64")  path<-file.path(.find.package("dsPIG"),"libs","x64","dsPIG.dll")
  
  }
    dyn.load(path)
	mark_genome_out=list()
	j=1
  for (i in samplefile){
    countout=rep(-1,4*nmax)
    rsout=rep(-1,4*nmax)
    cout=.C("dsPIG",as.integer(nsample),as.character(SNPdatabase),as.character(i),as.integer(countout),as.integer(rsout),PACKAGE="dsPIG")
    rsout=cout[[5]]
    num_out=sum(rsout!=-1)
    rsout=rsout[1:num_out]
    countoutmat=matrix(cout[[4]][1:(4*num_out)],num_out,4,byrow = T)
    rsname=paste("rs",rsout,sep="")
    out=data.frame(countoutmat,rsname)
    colnames(out)=c("A","C","G","T","SNP")
	mark_genome_out[[j]]=out
    write.table(out, paste("out_", i, sep=""), quote=F, sep='\t', row.names=F)
	j=j+1
  }
  	 dyn.unload(path)
	 #invisible(mark_genome_out)
}


ProbabilityOfImprinting<-function(Samples, AlleleFreqFile,  SNP2Gene, error=0.02, Imp=0.01, QS=0.9){
  SNP_Data=read.delim(AlleleFreqFile, as.is=T, fill=T) 
  if (any(names(SNP_Data)!=c('SNP', 'chr',  'position', 'str', 'allele_1', 'frequency_1', 'allele_2', 'frequency_2'))){
    stop('Check your input file format. See help for more details.')
  }
  SampleSize=rep(0, 1000000)
  DS=numeric()
  ACGT=c('A','C','G','T')
  BayMatCor3=data.frame()
  for (k in Samples){
    Data=read.table(k, as.is=T, header=T)  
    DS=c(DS, nrow(Data))
    SNP4SampleSize=Data[,5]
    S1=apply(Data[,1:4],1, sum)
    Data=cbind(Data, SNP_Data)
    Data=Data[S1>2&(Data[,11]>0&Data[,11]<1),]  # Only SNPs with minor allele frequency between 0 and 1 were used.   Only the tissue samples with allelic counts >2 were considered valid samples for calculating posteriors.
    BayMatCor=matrix(NA, nrow=nrow(Data), ncol=2)
    for (i in 1:dim(Data)[1]){
      Pos1=match(Data[i,10], ACGT)
		  Pos2=match(Data[i,12], ACGT)
		  x1=round(Data[i, Pos1])
		  y1=round(Data[i, Pos2])
		  if (sum(x1,y1) >2 & sum(x1,y1)/sum(Data[i,1:4])> QS){   # Only the tissue samples with allelic counts >2 were considered valid samples for calculating posteriors.
		    SampleSize[i]=SampleSize[i]+1
        C1=exp(lchoose(x1+y1,x1)+x1*log(1-error)+y1*log(error)+log(Data[i,11]^2))
		    C2=exp(lchoose(x1+y1,y1)+y1*log(1-error)+x1*log(error)+log(Data[i,13]^2))
        PI=C1+C2+(exp(lchoose(x1+y1,x1)+y1*log(1-error)+x1*log(error))+exp(lchoose(x1+y1,x1)+x1*log(1-error)+y1*log(error)))*Data[i,11]*Data[i,13]
        PNI=C1+C2+exp(lchoose(x1+y1,x1)+(x1+y1)*log(0.5)+log(2*Data[i,11]*Data[i,13])+(x1+y1)*log(1-error))
        BayMatCor[i,1]=PI
        BayMatCor[i,2]=PNI
		  }
    }
    Soce=rep(k, nrow(Data))
    BayMatCor=cbind(Data, BayMatCor, Soce)
#    write.table(BayMatCor, paste('BayMatCor', '_3_', k, sep=''), quote=F, row.names=T, col.names=F)
    BayMatCor3=rbind(BayMatCor3, BayMatCor)
  }
  if (length(unique(DS))>1) {stop("all samples should have the same number of rows")}
  SampleSize=SampleSize[1:unique(DS)]
  
  Data=BayMatCor3
  RS=unique(Data[,6])
  BayMatrix=matrix(1, nrow=length(RS), ncol=length(Samples)*2)
  colnames(BayMatrix)<-paste(rep(Samples,each=2),rep(c('PI','PNI'),length(Samples)),sep='_')
  rownames(BayMatrix)<-RS
  for (k in 1:length(Samples)){
  DS=Data[Data[,16]==Samples[k],]
    for (i in 1:nrow(DS)){
		  BayMatrix[match(DS[i,6], RS), 2*k-1]=DS[i,14]
		  BayMatrix[match(DS[i,6], RS), 2*k  ]=DS[i,15]
    }
  }
  BayMatrix=cbind(Data[match(rownames(BayMatrix), Data[,6]),6:13],BayMatrix)
  colnames(BayMatrix)[1:8]<- c('SNP', 'chr', 'position', 'str', 'allele_1', 'frequency_1', 'allele_2', 'frequency_2')
  
  for (k in 1:length(Samples)){
    BayMatrix[is.na(BayMatrix[, 8+k*2-1])&is.na(BayMatrix[,8+k*2]), c(8+k*2-1,8+k*2)]<- 1       # if a SNP had 0 allelic counts in a sample, it would have "NA" for sample_PI and sample_PNI in "BayMatrix". We replaced NAs with 1 to calculate posteriors for multiple samples with the following codes.
  }

  P1=1
  P2=1
  for (i in 1:length(Samples)){        # use PI and PNI to calculate the posterior.
    P1=P1*BayMatrix[,8+i*2-1]
    P2=P2*BayMatrix[,8+i*2]
  }
  Posterior=P1*Imp/(P1*Imp+P2*(1-Imp))

  SP<-function(x){
    a2=unlist(strsplit(x, split='s'))[2]
    a2
  }
  RS=sapply(BayMatrix[,1], SP, USE.NAMES=F)   # remove "rs" from SNP (rs#).
  Result=cbind(RS, BayMatrix[,2:8], Posterior)

  snp2locus=read.table(SNP2Gene, as.is=T) 
  geneID=vector(length=length(RS),mode='character')
  Symbol=vector(length=length(RS),mode='character')
  for (i in 1:length(RS)){
    geneID[i]=paste(snp2locus[which(snp2locus[,1]==RS[i]),2], collapse='/')
    Symbol[i]=paste(snp2locus[which(snp2locus[,1]==RS[i]),3], collapse='/')
  }
  SS=SampleSize[match(BayMatrix[,1], SNP4SampleSize)]
  GeneWithPosteriors=cbind(Result, geneID, Symbol, SS)            # match SNP ID to gene symbols. Also identify the valid sample size for each SNP.
  GeneWithPosteriors
}


ImprintingPrediction<-function(GeneWithPosterior, threshold=0.2){
  Result=GeneWithPosterior
  Result[,10]=as.character(Result[,10])
  if (length(which.na(Result[,9]))>0) {Result=Result[-which.na(Result[,9]),]}  
  ExIndi=Result[Result[,9]> threshold & Result[,10]!='',]   # Find SNPs with posteriors > threshold. Also remove SNPs not located in genes, if any.
  PotG=rm.na(unique(ExIndi[,10]))
  GeneEx=list()
  for (i in PotG){
    GeneEx[[i]]= Result[Result[,10]==i, 9]
  }
  ImGeneEx=NULL
  for (i in PotG){ 
    if (all(GeneEx[[i]]>0.002)) {                  # all the other SNPs of the same gene need to have posteriors > 0.002, according to simulations in our study.
      ImGeneEx=rbind(ImGeneEx, ExIndi[ExIndi[,10]==i,])
    }
  } 
  AdGene=list()
  for (i in ImGeneEx[,10]){
    if (length(SS<-unlist(strsplit(i, split='/')))>1) {
      for (k in SS){
        AdGene[[k]]=Result[Result[,10]==k, 9]
      }
    }
  }
  DelG=character()
  for (i in names(AdGene)){
    if (any(AdGene[[i]]<0.002)){
      DelG=c(DelG,i)                                # Again, remove the genes with SNPs <0.002. 
    }
  }
  ImpGene=rep(NA, length=nrow(ImGeneEx))
  for (i in 1:length(ImGeneEx[,10])){
    X=unlist(strsplit(ImGeneEx[i,10], split='/'))
    Y=character()
    for (k in X){
      if (is.na(match(k, DelG))){
        Y=c(Y, k)
      }
    }
    ImpGene[i]=paste(Y, collapse='/')
  }
  ImpPrediction=cbind(ImGeneEx[, 1:9], geneID=ImpGene, SS=ImGeneEx[, 12])
  ImpPrediction=ImpPrediction[ImpPrediction[,10]!='',]
  ImpPrediction=ImpPrediction[ImpPrediction[,2]!='chrX',]  # remove genes on X chromosome.
  print("Note: Imprinted genes are not removed from the list of our prediction. Please remove imprinted genes manually.")
  ImpPrediction
}


     # load the kown imprinted genes. 
SNP4Validation<-function(ImpPrediction, mAF=0.184, distance=2000000){
 data("genePos")
 data("geneinfo")       # load a file with all gene symbols from NCBI.
 data("ImprintedGene") 
  ExPre=ImpPrediction
  ExPre1=ExPre[ExPre[,6]>mAF & ExPre[,8]>mAF, ]
        # load a file with all genes' positions in the human genome.
  names(genePos)<-c('Gene', 'chr', 'start', 'end')
  #data("GeneNameInfo")       # load a file with all gene symbols from NCBI.
  #data("ImprintedGene")      # load the kown imprinted genes. 
  ID=ImprintedGene
  IP=geneinfo[match(ID, geneinfo[,2]),3]
  IPpos=genePos[rm.na(match(IP, genePos[,1])),]
  MP=as.numeric(apply(IPpos[,3:4], 1, mean))
  IPpos=cbind(IPpos, MP)
  IPpos[,2]=paste('chr', IPpos[,2], sep='')
  Chr=unique(IPpos[,2])
  FindClose<-function(Data, Span=distance){    # A function to check if genes are close to known imprinted genes. 
    Candid=0; s=0
    for (i in 1:dim(Data)[1]){
      Loc=IPpos[IPpos[,2]==Data[i,2], 5]
      for (k in Loc) { 
        if  (Data[i,3]> k-Span & Data[i, 3] < k+Span) {
          s=s+1
          Candid[s]=Data[i,10]
		    }
      }
    }
    unique(Candid)              # find genes close to existing imprinted genes. 
  }
  ExPre2=ExPre[match(FindClose(ExPre), ExPre[,10]),]
  Pre=rbind(ExPre1, ExPre2)
  Exlu=which.na(Pre[,3])
  if (length(Exlu)>0) {
    Pre=Pre[-Exlu,]
  }
  Pre
}
