# Supplementary material for: dsPIG: a tool to predict imprinted genes from the deep sequencing of whole transcriptomes
Source: BMC Bioinformatics. 2012 Oct 19;13:271. doi: 10.1186/1471-2105-13-271 (PMC3497615; doi:10.1186/1471-2105-13-271)
Supplement: Additional file 9 — R package (dsPIG, version 3.0) for Windows). [file 1471-2105-13-271-S9.zip]

Archive with 37 entries (28 files):
- dsPIG/
- dsPIG/data/
- dsPIG/data/datalist
- dsPIG/data/geneinfo.RData
- dsPIG/data/genePos.RData
- dsPIG/data/ImprintedGene.RData
- dsPIG/DESCRIPTION
- dsPIG/help/
- dsPIG/help/aliases.rds
- dsPIG/help/AnIndex
- dsPIG/help/dsPIG.rdb
- dsPIG/help/dsPIG.rdx
- dsPIG/help/paths.rds
- dsPIG/html/
- dsPIG/html/00Index.html
- dsPIG/html/R.css
- dsPIG/INDEX
- dsPIG/libs/
- dsPIG/libs/i386/
- dsPIG/libs/i386/dsPIG.dll
- dsPIG/libs/i386/symbols.rds
- dsPIG/libs/x64/
- dsPIG/libs/x64/dsPIG.dll
- dsPIG/libs/x64/symbols.rds
- dsPIG/MD5
- dsPIG/Meta/
- dsPIG/Meta/data.rds
- dsPIG/Meta/hsearch.rds
- dsPIG/Meta/links.rds
- dsPIG/Meta/nsInfo.rds
- dsPIG/Meta/package.rds
- dsPIG/Meta/Rd.rds
- dsPIG/NAMESPACE
- dsPIG/R/
- dsPIG/R/dsPIG
- dsPIG/R/dsPIG.rdb
- dsPIG/R/dsPIG.rdx
