# Supplementary material for: dsPIG: a tool to predict imprinted genes from the deep sequencing of whole transcriptomes
Source: BMC Bioinformatics. 2012 Oct 19;13:271. doi: 10.1186/1471-2105-13-271 (PMC3497615; doi:10.1186/1471-2105-13-271)
Supplement: Additional file 9 — R package (dsPIG, version 3.0) for Windows). [file 1471-2105-13-271-S9.zip › dsPIG/DESCRIPTION]

Package: dsPIG
Type: Package
Title: deep sequencing-based Prediction of Imprinted Genes
Version: 3.0
Date: 2011-06-21
Author: Shoudan Liang and Hua Li
Maintainer: Xiao Su <xiao.su@uth.tmc.edu>
Description: dsPIG (deep sequencing-based Prediction of Imprinted Genes) is a Bayesian model developed to predict imprinted genes from the mRNA-Seq data of multiple independent tissues (the type of tissues may be the same, or different). dsPIG is applicable to all mammals with genomic imprinting. For more details of this model, please refer to dsPIG: a useful tool to predict imprinted genes from the deep sequencing of transcriptomes. 
Depends: R (>= 2.10.0)
License: GPL (>= 2)
LazyLoad: yes
Packaged: 2012-08-26 05:11:15 UTC; xsu
Built: R 2.15.1; x86_64-pc-mingw32; 2012-08-26 05:17:01 UTC; windows
Archs: i386, x64
