# Supplementary material for: dsPIG: a tool to predict imprinted genes from the deep sequencing of whole transcriptomes
Source: BMC Bioinformatics. 2012 Oct 19;13:271. doi: 10.1186/1471-2105-13-271 (PMC3497615; doi:10.1186/1471-2105-13-271)
Supplement: Additional file 9 — R package (dsPIG, version 3.0) for Windows). [file 1471-2105-13-271-S9.zip › dsPIG/help/AnIndex]

AllelicCount	AllelicCount
formatSNPdatabase	formatSNPdatabase
geneinfo	GeneNameInfo
genePos	GenePosition
ImprintedGene	ImprintedGene
ImprintingPrediction	ImprintingPrediction
mark_genome	mark_genome
ProbabilityOfImprinting	ProbabilityOfImprinting
Sam2Eland	Sam2Eland
SNP4Validation	SNP4Validation
