# Supplementary material for: dsPIG: a tool to predict imprinted genes from the deep sequencing of whole transcriptomes
Source: BMC Bioinformatics. 2012 Oct 19;13:271. doi: 10.1186/1471-2105-13-271 (PMC3497615; doi:10.1186/1471-2105-13-271)
Supplement: Additional file 9 — R package (dsPIG, version 3.0) for Windows). [file 1471-2105-13-271-S9.zip › dsPIG/INDEX]

AllelicCount            Count the Number of Alleles for each SNP
ImprintedGene           Existing human imprinted genes
ImprintingPrediction    Identify imprinted genes on the basis of
                        posteriors calculated for SNPs
ProbabilityOfImprinting
                        Calculate the posterior probability of
                        imprinting for each gene
SNP4Validation          Identify genes worth further validations
Sam2Eland               Convert SAM format to Solexa Eland format
formatSNPdatabase       formatting the SNP database
genePos                 Genome position data for human genes
geneinfo                Annotation data for human genes
mark_genome             Generate a necessary file used by the
                        "AllelicCount" function in the package of dsPIG
