# Supplementary material for: dsPIG: a tool to predict imprinted genes from the deep sequencing of whole transcriptomes
Source: BMC Bioinformatics. 2012 Oct 19;13:271. doi: 10.1186/1471-2105-13-271 (PMC3497615; doi:10.1186/1471-2105-13-271)
Supplement: Additional file 9 — R package (dsPIG, version 3.0) for Windows). [file 1471-2105-13-271-S9.zip › dsPIG/MD5]

5ca9d183736d3a23a708b8b8f13a55d8 *DESCRIPTION
4480ac25279b50392a7c1b4cdc2c78c7 *INDEX
8f59aa409d67bd9e99c659788914a3d6 *Meta/Rd.rds
55f45f17032dc8db8b07f5e8c0242553 *Meta/data.rds
3ee52941484f63c856c869b7a7bd34cb *Meta/hsearch.rds
9a6b133aa6f3ec114e73ff05d92403f0 *Meta/links.rds
92ca2bc7758bd4ebd7db5c4366f9f3d9 *Meta/nsInfo.rds
a7a90a17bccc01315b85ef85c68842f0 *Meta/package.rds
376ac0fe9e64facade716d4d14ff5494 *NAMESPACE
240d28d145138a75831809e31a480bad *R/dsPIG
08237a732655ffd1782d4b17af18b6e7 *R/dsPIG.rdb
142de636e28491afdb50646b19c728a2 *R/dsPIG.rdx
6885175077b8bfe0c753215839ad76ff *data/ImprintedGene.RData
fe79c7ab025cccb651df164badc55aef *data/datalist
73ed8df4c7886eefda5079c445cac50f *data/genePos.RData
52b8693dfd96ca31feaa48020c6a1618 *data/geneinfo.RData
9cedbc8334c88e6dfdef915c3a665d7e *help/AnIndex
8083cedb5436d712a056338b5f4e47f4 *help/aliases.rds
76f8d84542432099d3c30e9a9c42133a *help/dsPIG.rdb
f1d2742b56c818db1160a75f890e17d4 *help/dsPIG.rdx
fd3a574e16725d2f5d7c246b570e554d *help/paths.rds
7542305e9fe0096274494ddc91de3dc8 *html/00Index.html
444535b9cb76ddff1bab1e1865a3fb14 *html/R.css
1dc4a477402784635a71795b8a07ad06 *libs/i386/dsPIG.dll
2f836bb1a6696cc9d82a5bd279d0b336 *libs/i386/symbols.rds
913d861522f7edc8447ea6b3ef5f430d *libs/x64/dsPIG.dll
3ca74446a0c9a0c0258cfbfff76f7886 *libs/x64/symbols.rds
