# Supplementary material for: dsPIG: a tool to predict imprinted genes from the deep sequencing of whole transcriptomes
Source: BMC Bioinformatics. 2012 Oct 19;13:271. doi: 10.1186/1471-2105-13-271 (PMC3497615; doi:10.1186/1471-2105-13-271)
Supplement: Additional file 9 — R package (dsPIG, version 3.0) for Windows). [file 1471-2105-13-271-S9.zip › dsPIG/R/dsPIG]

local({
    info <- loadingNamespaceInfo()
    ns <- .Internal(getRegisteredNamespace(as.name(info$pkgname)))
    if (is.null(ns))
        stop("cannot find namespace environment");
    barepackage <- sub("([^-]+)_.*", "\\1", info$pkgname)
    dbbase <- file.path(info$libname, info$pkgname, "R", barepackage)
    lazyLoad(dbbase, ns, filter = function(n) n != ".__NAMESPACE__.")
})
