# Supplementary material for: dsPIG: a tool to predict imprinted genes from the deep sequencing of whole transcriptomes
Source: BMC Bioinformatics. 2012 Oct 19;13:271. doi: 10.1186/1471-2105-13-271 (PMC3497615; doi:10.1186/1471-2105-13-271)
Supplement: Additional file 10 — The instruction and the sample files for the R package of dsPIG. [file 1471-2105-13-271-S10.zip]

Archive with 16 entries (15 files):
- Instructions for dsPIG.pdf
- Sample files/
- Sample files/Allele_Freq.txt
- Sample files/S1.txt
- Sample files/S10.txt
- Sample files/S2.txt
- Sample files/S3.txt
- Sample files/S4.txt
- Sample files/S5.txt
- Sample files/S6.txt
- Sample files/S7.txt
- Sample files/S8.txt
- Sample files/S9.txt
- Sample files/SamFormatExample.txt
- Sample files/SNP2Gene.txt
- Sample files/SNPdatabaseEG.txt
