# Supplementary material for: dsPIG: a tool to predict imprinted genes from the deep sequencing of whole transcriptomes
Source: BMC Bioinformatics. 2012 Oct 19;13:271. doi: 10.1186/1471-2105-13-271 (PMC3497615; doi:10.1186/1471-2105-13-271)
Supplement: Additional file 10 — The instruction and the sample files for the R package of dsPIG. [file 1471-2105-13-271-S10.zip › Sample files/Allele_Freq.txt]

SNP	chr	position	str	allele_1	frequency_1	allele_2	frequency_2
rs4247114	chr17	193187	-	C	0.049	T	0.951
rs6600137	chr16	1347441	+	A	0.08	G	0.92
rs16924776	chr9	835563	+	T	0.874	C	0.126
rs7915650	chr10	1139389	+	C	0.792	A	0.208
rs10272099	chr7	983473	+	T	0.677	C	0.323
rs11571469	chr12	894661	-	C	0.991	T	0.009
rs3756712	chr5	362095	-	T	0.367	G	0.633
rs4996799	chr19	1317978	+	G	0.991	T	0.009
rs2074441	chr19	1024408	+	C	0.276	G	0.724
rs7266	chr17	1195215	-	G	0.908	A	0.092
rs8100004	chr19	1402253	+	C	0.668	T	0.332
rs8098850	chr18	325098	+	T	0.924	C	0.076
rs10660	chr18	309445	-	G	0.795	T	0.205
rs3021156	chr11	1229329	+	A	0.933	G	0.067
rs739884	chr19	969317	-	C	0.419	T	0.581
rs1128321	chr11	234170	+	T	0.23	C	0.77
rs34167478	chr19	558318	-	T	0.982	C	0.018
rs3749523	chr4	321739	+	G	0.853	T	0.147
rs3826462	chr17	1411768	-	G	0.892	A	0.108
rs741738	chr11	299507	+	G	0.81	A	0.19
rs6502267	chr17	1222248	+	G	0.025	C	0.975
rs752306	chr11	627621	-	G	0.942	A	0.058
rs1132356	chr16	1334507	+	A	0.098	C	0.902
rs6506476	chr18	711697	+	G	0.455	A	0.545
rs3752242	chr19	1004676	+	G	0.578	A	0.422
rs2562147	chr16	54534	+	A	0.243	G	0.757
rs7678962	chr4	507197	+	G	0.881	A	0.119
rs12948915	chr17	1299178	+	C	0.92	T	0.08
rs710925	chr16	573354	+	G	0.535	A	0.465
rs10975505	chr9	622583	+	G	0.845	C	0.155
rs6085283	chr20	580958	+	C	0.491	T	0.509
rs2458815	chr5	706342	-	A	0.779	G	0.221
rs11246240	chr11	641490	+	C	0.898	G	0.102
rs1052629	chr16	775298	-	G	0.757	A	0.243
rs2074915	chr19	1078614	+	G	0.793	C	0.207
rs11956085	chr5	409169	+	G	0.973	C	0.027
rs7220535	chr17	1486037	+	G	0.407	A	0.593
rs7524470	chr1	1182377	+	A	0.956	G	0.044
rs11641903	chr16	595648	+	C	0.992	T	0.008
rs537202	chr18	216484	-	T	0.754	C	0.246
rs2858003	chr16	282191	+	A	0.608	G	0.392
rs6859646	chr5	963785	+	T	0.966	C	0.034
rs12453498	chr17	1246658	+	A	0.617	T	0.383
rs7721278	chr5	363529	+	G	0.929	A	0.071
rs12377726	chr9	732883	+	A	0.805	G	0.195
rs35405743	chr19	1116551	+	G	0.739	A	0.261
rs606327	chr4	1076701	+	G	0.908	A	0.092
rs12599130	chr16	712842	+	T	0.5	C	0.5
rs506121	chr9	261637	+	C	0.668	T	0.332
rs1054174	chr5	257951	-	G	0.735	A	0.265
rs6051953	chr20	356650	+	A	0.917	G	0.083
rs6599306	chr4	133438	+	G	0.826	C	0.174
rs13336260	chr16	697459	+	A	0.777	C	0.223
rs3766177	chr1	1471210	-	A	0.683	G	0.317
rs17729501	chr2	658617	+	T	0.901	C	0.099
rs10419855	chr19	579180	+	C	0.553	T	0.447
rs4076104	chr11	399591	-	C	0.847	T	0.153
rs7662652	chr4	437594	+	A	0.628	G	0.372
rs11085143	chr19	561846	+	G	0.634	A	0.366
rs2277669	chr17	1371697	-	T	0.433	C	0.567
rs4968092	chr17	451999	+	A	0.025	G	0.975
rs6109437	chr20	1249597	+	A	0.862	G	0.138
rs884421	chr4	1217468	+	C	0.142	T	0.858
rs3213574	chr16	541632	+	T	0.465	C	0.535
rs4690326	chr4	943697	-	T	0.504	G	0.496
rs28576697	chr1	860507	+	T	0.754	C	0.246
rs11248060	chr4	954358	+	C	0.876	T	0.124
rs699517	chr18	663015	+	C	0.728	T	0.272
rs604618	chr1	1222181	+	G	0.918	A	0.082
rs7768558	chr6	630411	+	A	0.892	C	0.108
rs7689089	chr4	1154307	+	C	0.995	T	0.005
rs2847601	chr18	684677	-	C	0.619	T	0.381
rs168062	chr8	622443	-	A	0.133	T	0.867
rs2075604	chr19	1169522	+	G	0.875	T	0.125
rs4984969	chr16	897885	+	A	0.854	G	0.146
rs7768224	chr6	293194	+	G	0.992	A	0.008
rs9939901	chr16	874180	+	T	0.841	C	0.159
rs761059	chr16	1314524	+	A	0.398	G	0.602
rs10086442	chr8	447131	+	G	0.903	A	0.097
rs1683563	chr19	812592	-	G	0.353	C	0.647
rs2735727	chr11	1214034	+	G	0.606	A	0.394
rs7798515	chr7	917412	+	A	0.619	G	0.381
rs3762954	chr5	715954	+	T	0.695	C	0.305
rs12763075	chr10	556151	+	C	0.983	T	0.017
rs4246503	chr1	874677	+	A	0.066	G	0.934
rs2287960	chr19	373237	-	C	0.977	A	0.023
rs5018812	chr17	1477646	+	T	0.491	G	0.509
rs10069360	chr5	404614	+	A	0.933	G	0.067
rs10907177	chr1	1011208	+	A	0.863	G	0.137
rs11642546	chr16	641656	+	C	0.714	T	0.286
rs2249542	chr17	632501	+	G	0.681	A	0.319
rs6864667	chr5	1143533	+	G	0.451	A	0.549
rs11727578	chr4	1368103	+	G	0.755	A	0.245
rs2282051	chr20	774512	+	C	0.875	G	0.125
rs1877175	chr6	355492	+	A	0.23	G	0.77
rs7960096	chr12	155287	+	C	0.602	A	0.398
rs2074548	chr19	570912	+	T	0.805	C	0.195
rs17721347	chr4	488458	+	C	0.726	T	0.274
rs2878539	chr4	1233876	+	C	0.646	T	0.354
rs2297122	chr20	802806	+	C	0.95	T	0.05
