# Supplementary material for: dsPIG: a tool to predict imprinted genes from the deep sequencing of whole transcriptomes
Source: BMC Bioinformatics. 2012 Oct 19;13:271. doi: 10.1186/1471-2105-13-271 (PMC3497615; doi:10.1186/1471-2105-13-271)
Supplement: Additional file 10 — The instruction and the sample files for the R package of dsPIG. [file 1471-2105-13-271-S10.zip › Sample files/SNP2Gene.txt]

SNP_ID	Entrez_ID	Symbol
4247114	9501	RPH3AL
6600137	84572	GNPTG
16924776	1761	DMRT1
7915650	22884	WDR37
10272099	90639	COX19
11571469	5893	RAD52
3756712	10016	PDCD6
4996799	84939	MUM1
2074441	23526	HMHA1
7266	7531	YWHAE
8100004	10297	APC2
8098850	81035	COLEC12
10660	81035	COLEC12
3021156	4586	MUC5AC
739884	91304	C19orf6
1128321	5719	PSMD13
34167478	610	HCN2
3749523	7700	ZNF141
3826462	5306	PITPNA
741738	10581	IFITM2
6502267	7531	YWHAE
752306	1815	DRD4
1132356	8938	BAIAP3
6506476	7525	YES1
3752242	10347	ABCA7
2562147	64285	RHBDF1
7678962	54872	PIGG
12948915	1398	CRK
710925	9091	PIGQ
10975505	23189	ANKRD15
6085283	140809	SRXN1
2458815	55722	CEP72
11246240	10522	DEAF1
1052629	113000	RPUSD1
2074915	22904	SBNO2
11956085	57491	AHRR
7220535	8578	SCARF1
7524470	118424	UBE2J2
11641903	57799	RAB40C
537202	9984	THOC1
2858003	8312	AXIN1
6859646	9319	TRIP13
12453498	7531	YWHAE
7721278	10016	PDCD6
12377726	23189	ANKRD15
35405743	22904	SBNO2
606327	285498	RNF212
12599130	65990	C16orf24
506121	81704	DOCK8
1054174	133957	CCDC127
6051953	10616	RBCK1
6599306	255403	ZNF718
13336260	146330	FBXL16
3766177	29101	SSU72
17729501	129787	TMEM18
10419855	5442	POLRMT
4076104	59307	SIGIRR
7662652	170960	ZNF721
11085143	610	HCN2
2277669	5306	PITPNA
4968092	55275	VPS53
6109437	27111	SDCBP2
884421	1487	CTBP1
3213574	6650	SOLH
4690326	1609	DGKQ
28576697	148398	SAMD11
11248060	1609	DGKQ
699517	7298	TYMS
604618	116983	CENTB5
7768558	55770	EXOC2
7689089	10417	SPON2
2847601	55556	ENOSF1
168062	157697	ERICH1
2075604	6794	STK11
4984969	64788	LMF1
7768224	56940	DUSP22
9939901	64788	LMF1
761059	7329	UBE2I
10086442	157695	C8orf42
1683563	1675	CFD
2735727	727897	MUC5B
7798515	11033	CENTA1
3762954	11076	TPPP
12763075	22982	DIP2C
4246503	26155	NOC2L
2287960	25759	SHC2
5018812	124935	SLC43A2
10069360	57491	AHRR
10907177	54991	C1orf159
11642546	197335	WDR90
2249542	51031	GLOD4
6864667	10723	SLC12A7
11727578	57654	KIAA1530
2282051	83541	FAM110A
1877175	3662	IRF4
7960096	440073	IQSEC3
2074548	5442	POLRMT
17721347	54872	PIGG
2878539	1487	CTBP1
2297122	51378	ANGPT4
