# Supplementary material for: dsPIG: a tool to predict imprinted genes from the deep sequencing of whole transcriptomes
Source: BMC Bioinformatics. 2012 Oct 19;13:271. doi: 10.1186/1471-2105-13-271 (PMC3497615; doi:10.1186/1471-2105-13-271)
Supplement: Additional file 10 — The instruction and the sample files for the R package of dsPIG. [file 1471-2105-13-271-S10.zip › Sample files/SNPdatabaseEG.txt]

chrom	chromStart	chromEnd	name	strand	observed	avHet	avHetSE	class
chr17	193187	193188	rs4247114	-	C/T	0.397883	0.201571	single
chr16	1347441	1347442	rs6600137	+	A/G	0.095791	0.196773	single
chr9	835563	835564	rs16924776	+	C/T	0.4032	0.197559	single
chr10	1139389	1139390	rs7915650	+	A/C	0.24025	0.24981	single
chr7	983473	983474	rs10272099	+	C/T	0.494952	0.049985	single
chr12	894661	894662	rs11571469	-	C/T	0.011049	0.073502	single
chr5	362095	362096	rs3756712	-	G/T	0.461859	0.132724	single
chr19	1317978	1317979	rs4996799	+	G/T	0.004938	0.049444	single
chr19	1024408	1024409	rs2074441	+	C/G	0.354828	0.22696	single
chr17	1195215	1195216	rs7266	-	A/G	0.062871	0.165779	single
chr19	1402253	1402254	rs8100004	+	C/T	0.450219	0.149707	single
chr18	325098	325099	rs8098850	+	C/T	0.369781	0.219437	single
chr18	309445	309446	rs10660	-	G/T	0.309861	0.242728	single
chr11	1229329	1229330	rs3021156	+	A/G	0.112969	0.209099	single
chr19	969317	969318	rs739884	-	C/T	0.494127	0.053868	single
chr11	234170	234171	rs1128321	+	C/T	0.248845	0.249997	single
chr19	558318	558319	rs34167478	-	C/T	0	0	single
chr4	321739	321740	rs3749523	+	G/T	0.351949	0.228268	single
chr17	1411768	1411769	rs3826462	-	A/G	0.343307	0.231935	single
chr11	299507	299508	rs741738	+	A/G	0.4968	0.039872	single
chr17	1222248	1222249	rs6502267	+	C/G	0.014251	0.083201	single
chr11	627621	627622	rs752306	-	A/G	0.0392	0.1344	single
chr16	1334507	1334508	rs1132356	+	A/C	0.073288	0.176841	single
chr18	711697	711698	rs6506476	+	A/G	0	0	single
chr19	1004676	1004677	rs3752242	+	A/G	0.465274	0.127111	single
chr16	54534	54535	rs2562147	+	A/G	0.388148	0.208363	single
chr4	507197	507198	rs7678962	+	A/G	0.379537	0.213823	single
chr17	1299178	1299179	rs12948915	+	C/T	0.244898	0.249948	single
chr16	573354	573355	rs710925	+	A/G	0.495868	0.045266	single
chr9	622583	622584	rs10975505	+	C/G	0.200432	0.245037	single
chr20	580958	580959	rs6085283	+	C/T	0.359415	0.224785	single
chr5	706342	706343	rs2458815	-	A/G	0.418831	0.184381	single
chr11	641490	641491	rs11246240	+	C/G	0.39246	0.205439	single
chr16	775298	775299	rs1052629	-	A/G	0.450612	0.14918	single
chr19	1078614	1078615	rs2074915	+	C/G	0.255679	0.249936	single
chr5	409169	409170	rs11956085	+	C/G	0.014814	0.084779	single
chr17	1486037	1486038	rs7220535	+	A/G	0	0	single
chr1	1182377	1182378	rs7524470	+	A/G	0.112463	0.208767	single
chr16	595648	595649	rs11641903	+	C/T	0.004796	0.048735	single
chr18	216484	216485	rs537202	-	C/T	0.23201	0.249352	single
chr16	282191	282192	rs2858003	+	A/G	0.45549	0.142386	single
chr5	963785	963786	rs6859646	+	C/T	0.146713	0.227666	single
chr17	1246658	1246659	rs12453498	+	A/T	0.499274	0.019034	single
chr5	363529	363530	rs7721278	+	A/G	0	0	single
chr9	732883	732884	rs12377726	+	A/G	0.256861	0.249906	single
chr19	1116551	1116552	rs35405743	+	A/G	0	0	single
chr4	1076701	1076702	rs606327	+	A/G	0.302449	0.244436	single
chr16	712842	712843	rs12599130	+	C/T	0.440605	0.161771	single
chr9	261637	261638	rs506121	+	C/T	0.420858	0.182504	single
chr5	257951	257952	rs1054174	-	A/G	0.387627	0.208708	single
chr20	356650	356651	rs6051953	+	A/G	0.25265	0.249986	single
chr4	133438	133439	rs6599306	+	C/G	0.227228	0.248961	single
chr16	697459	697460	rs13336260	+	A/C	0.497424	0.035793	single
chr1	1471210	1471211	rs3766177	-	A/G	0.498163	0.030247	single
chr2	658617	658618	rs17729501	+	C/T	0.09468	0.195897	single
chr19	579180	579181	rs10419855	+	C/T	0.492636	0.060231	single
chr11	399591	399592	rs4076104	-	C/T	0	0	single
chr4	437594	437595	rs7662652	+	A/G	0.499714	0.011958	single
chr19	561846	561847	rs11085143	+	A/G	0	0	single
chr17	1371697	1371698	rs2277669	-	C/T	0.494433	0.052463	single
chr17	451999	452000	rs4968092	+	A/G	0.04875	0.148319	single
chr20	1249597	1249598	rs6109437	+	A/G	0.175323	0.238586	single
chr4	1217468	1217469	rs884421	+	C/T	0.430553	0.172918	single
chr16	541632	541633	rs3213574	+	C/T	0.455256	0.142723	single
chr4	943697	943698	rs4690326	-	G/T	0	0	single
chr1	860507	860508	rs28576697	+	C/T	0	0	single
chr4	954358	954359	rs11248060	+	C/T	0.165289	0.235211	single
chr18	663015	663016	rs699517	+	C/T	0.499679	0.012665	single
chr1	1222181	1222182	rs604618	+	A/G	0.166528	0.235653	single
chr6	630411	630412	rs7768558	+	A/C	0.219655	0.248152	single
chr4	1154307	1154308	rs7689089	+	C/T	0.05877	0.161031	single
chr18	684677	684678	rs2847601	-	C/T	0.330333	0.236742	single
chr8	622443	622444	rs168062	-	A/T	0.150102	0.229173	single
chr19	1169522	1169523	rs2075604	+	G/T	0.4347	0.168481	single
chr16	897885	897886	rs4984969	+	A/G	0.431945	0.171453	single
chr6	293194	293195	rs7768224	+	A/G	0.065194	0.168365	single
chr16	874180	874181	rs9939901	+	C/T	0.367755	0.220531	single
chr16	1314524	1314525	rs761059	+	A/G	0.395861	0.203039	single
chr8	447131	447132	rs10086442	+	A/G	0.182315	0.240663	single
chr19	812592	812593	rs1683563	-	C/G	0.470544	0.11773	single
chr11	1214034	1214035	rs2735727	+	A/G	0.499085	0.021365	single
chr7	917412	917413	rs7798515	+	A/G	0	0	single
chr5	715954	715955	rs3762954	+	C/T	0.38452	0.210723	single
chr10	556151	556152	rs12763075	+	C/T	0.009569	0.068506	single
chr1	874677	874678	rs4246503	+	A/G	0.130926	0.219821	single
chr19	373237	373238	rs2287960	-	A/C	0.231111	0.249285	single
chr17	1477646	1477647	rs5018812	+	G/T	0	0	single
chr5	404614	404615	rs10069360	+	A/G	0.051247	0.151648	single
chr1	1011208	1011209	rs10907177	+	A/G	0.316258	0.24106	single
chr16	641656	641657	rs11642546	+	C/T	0.494804	0.050705	single
chr17	632501	632502	rs2249542	+	A/G	0.273952	0.24885	single
chr5	1143533	1143534	rs6864667	+	A/G	0.46814	0.122126	single
chr4	1368103	1368104	rs11727578	+	A/G	0.105188	0.203788	single
chr20	774512	774513	rs2282051	+	C/G	0.258996	0.249838	single
chr6	355492	355493	rs1877175	+	A/G	0.377814	0.214857	single
chr12	155287	155288	rs7960096	+	A/C	0.497297	0.036665	single
chr19	570912	570913	rs2074548	+	C/T	0	0	single
chr4	488458	488459	rs17721347	+	C/T	0.310482	0.242573	single
chr4	1233876	1233877	rs2878539	+	C/T	0.453686	0.144955	single
chr20	802806	802807	rs2297122	+	C/T	0.214246	0.24743	single
