# Supplementary material for: dsPIG: a tool to predict imprinted genes from the deep sequencing of whole transcriptomes
Source: BMC Bioinformatics. 2012 Oct 19;13:271. doi: 10.1186/1471-2105-13-271 (PMC3497615; doi:10.1186/1471-2105-13-271)
Supplement: Additional file 11 — The annotated R code and C code for dsPIG used in our study. [file 1471-2105-13-271-S11.zip]

Archive with 9 entries (6 files):
- Code4dsPIG/
- Code4dsPIG/R code for dsPIG/
- Code4dsPIG/R code for dsPIG/R code for dsPIG.R
- Code4dsPIG/C code for dsPIG/
- Code4dsPIG/C code for dsPIG/count_sam.cpp
- Code4dsPIG/C code for dsPIG/mark_genome_sam.cpp
- Code4dsPIG/C code for dsPIG/mark_genome.cpp
- Code4dsPIG/C code for dsPIG/note.txt
- Code4dsPIG/C code for dsPIG/count.cpp
