# Supplementary material for: dsPIG: a tool to predict imprinted genes from the deep sequencing of whole transcriptomes
Source: BMC Bioinformatics. 2012 Oct 19;13:271. doi: 10.1186/1471-2105-13-271 (PMC3497615; doi:10.1186/1471-2105-13-271)
Supplement: Additional file 11 — The annotated R code and C code for dsPIG used in our study. [file 1471-2105-13-271-S11.zip › Code4dsPIG/R code for dsPIG/R code for dsPIG.R]

rm.na<-function(x){
    ind <- is.na(x) | is.nan(x) | is.infinite(x)
    return(x[!ind])
}

which.na<- function(x){
which(is.na(x))
}

CEU_SNP_Data=read.table('dbSNP_build_x_4_CEU', as.is=T, fill=T) # load SNP data for Caucasian.
ASW_SNP_Data=read.table('dbSNP_build_x_4_AA',  as.is=T, fill=T) # load SNP data for African American.
# SNP data should have the following format:
#         SNP  chr  position str allele_1 frequency_1 allele_2 frequency_2
#1 rs56731360 chr1 172228602  +         C           0        T           0
#2 rs55998931 chr1       491  +         C           0        T           0
#3 rs62636508 chr1       518  +         C           0        G           0
#4 rs62530145 chr1      3834  +         A           0        C           0
#5  rs7536753 chr1      3834  +         A           0        C           0
Freq=cbind(CEU_SNP_Data, ASW_SNP_Data[5:8])  # combine SNP data. 
ACGT=c('A','C','G','T')
Imp=0.01   # set the imprinting prior as 0.01.
error=0.02 # average sequencing error in mRNA-Seq. Let users set this value.
CEU_sample=c('filename1', 'filename2', 'filename3'...)   # Allelic counts of SNP for Caucausian tissue samples.
ASW_sample=c('filename1', 'filename2', 'filename3'...)   # Allelic counts of SNP for African American tissue samples.
Sample=c(CEU_sample, ASW_sample)
for (k in CEU_sample){
	Data=read.table(k, as.is=T)  # load allelic counts for each SNP in Caucasian sample. 
	# Sample files should have the following format:
	#		         A  C  G  T
	#rs56731360  0  3  0  8
	#rs55998931  1  7  0  10
	#rs62636508  0  9  8  0
	#rs62530145  0  0  0  0
	#rs7536753   9  0  0  0
	#.....................
	S1=apply(Data[,1:4],1, sum)
	Data=cbind(Data, Freq)
	Data=Data[S1>2&(Data[,11]>0&Data[,11]<1),]  # Only SNPs with minor allele frequency between 0 and 1 were used. 
	BayMatCor=matrix(NA, nrow=nrow(Data), ncol=2)
	for (i in 1:dim(Data)[1]){  
		Pos1=match(Data[i,10], ACGT)
		Pos2=match(Data[i,12], ACGT)
		x1=round(Data[i, Pos1])
		y1=round(Data[i, Pos2])
		if (sum(x1,y1) >2 & sum(x1,y1)/sum(Data[i,1:4])>0.9){   # Only the tissue samples with allelic counts >2 were considered valid samples for calculating posteriors. Let users pick quality score (QS), default QS 0.9.  
			C1=exp(lchoose(x1+y1,x1)+x1*log(1-error)+y1*log(error)+log(Data[i,11]^2))
			C2=exp(lchoose(x1+y1,y1)+y1*log(1-error)+x1*log(error)+log(Data[i,13]^2))
			PI=C1+C2+(exp(lchoose(x1+y1,x1)+y1*log(1-error)+x1*log(error))+exp(lchoose(x1+y1,x1)+x1*log(1-error)+y1*log(error)))*Data[i,11]*Data[i,13]
			PNI=C1+C2+exp(lchoose(x1+y1,x1)+(x1+y1)*log(0.5)+log(2*Data[i,11]*Data[i,13])+(x1+y1)*log(1-error))
			BayMatCor[i,1]=PI
			BayMatCor[i,2]=PNI
		}
	}
	Soce=rep(k, nrow(Data))
	BayMatCor=cbind(Data, BayMatCor, Soce)
	write.table(BayMatCor, paste('BayMatCor', '_3_', k, sep=''), quote=F, row.names=T, col.names=F)
	print(paste(paste('sample', k,'finished')))
}
for (k in ASW_sample){     # annotations are the same as above.
	Data=read.table(k, as.is=T)
	S1=apply(Data[,1:4],1, sum)
	Data=cbind(Data, Freq)
	Data=Data[S1>2&(Data[,15]>0&Data[,15]<1),] 
	BayMatCor=matrix(NA, nrow=nrow(Data), ncol=2)
	for (i in 1:dim(Data)[1]){  
		Pos1=match(Data[i,14], ACGT)
		Pos2=match(Data[i,16], ACGT)
		x1=round(Data[i, Pos1])
		y1=round(Data[i, Pos2])
		if (sum(x1,y1) >2 & sum(x1,y1)/sum(Data[i,1:4])>0.9){
			C1=exp(lchoose(x1+y1,x1)+x1*log(1-error)+y1*log(error)+log(Data[i,15]^2))
			C2=exp(lchoose(x1+y1,y1)+y1*log(1-error)+x1*log(error)+log(Data[i,17]^2))
			PI=C1+C2+(exp(lchoose(x1+y1,x1)+y1*log(1-error)+x1*log(error))+exp(lchoose(x1+y1,x1)+x1*log(1-error)+y1*log(error)))*Data[i,15]*Data[i,17]
			PNI=C1+C2+exp(lchoose(x1+y1,x1)+(x1+y1)*log(0.5)+log(2*Data[i,15]*Data[i,17])+(x1+y1)*log(1-error))
			BayMatCor[i,1]=PI
			BayMatCor[i,2]=PNI
		}
	}
	Soce=rep(k, nrow(Data))
	BayMatCor=cbind(Data, BayMatCor, Soce)
	write.table(BayMatCor, paste('BayMatCor', '_3_', k, sep=''), quote=F, row.names=T, col.names=F)
	print(paste('sameple', k, 'finished'))
}

# Unix command: cat BayMatCor_3_*.txt > BayMatCor3.txt  

Data=read.table('BayMatCor3.txt',as.is=T)
Data=Data[,-1]
RS=unique(Data[,6])
BayMatrix=matrix(1, nrow=length(RS), ncol=length(Sample)*2)
colnames(BayMatrix)<-paste(rep(Sample,each=2),rep(c('PI','PNI'),32),sep='_')
rownames(BayMatrix)<-RS
for (k in 1:length(Sample)){
	DS=Data[Data[,20]==Sample[k],]
	for (i in 1:nrow(DS)){
		BayMatrix[match(DS[i,6], RS), 2*k-1]=DS[i,18]
		BayMatrix[match(DS[i,6], RS), 2*k  ]=DS[i,19]
	}
	print(k)
}		
BayMatrix=cbind(Data[match(rownames(BayMatrix), Data[,6]),6:17],BayMatrix)
colnames(BayMatrix)[1:12]<- c('SNP', 'chr', 'position', 'str', 'CEU_allele_1', 'CEU_frequency_1', 'CEU_allele_2', 'CEU_frequency_2', 'ASW_allele_1', 'ASW_frequency_1', 'ASW_allele_2', 'ASW_frequency_2')

Imp=0.01    # set the imprinting prior as 0.01.
for (k in 1:length(Sample)){
	BayMatrix[is.na(BayMatrix[, 12+k*2-1])&is.na(BayMatrix[,12+k*2]), c(12+k*2-1,12+k*2)]<- 1       # if a SNP had 0 allelic counts in a sample, it would have "NA" for sample_PI and sample_PNI in "BayMatrix". We replaced NAs with 1 to calculate posteriors for multiple samples with the following codes.
}

P1=1
P2=1
for (i in 1:length(Sample)){        # use PI and PNI to calculate the posterior.
	P1=P1*BayMatrix[,12+i*2-1]
	P2=P2*BayMatrix[,12+i*2]
}
Posterior=P1*Imp/(P1*Imp+P2*(1-Imp))

SP<-function(x){
	a2=unlist(strsplit(x, split='s'))[2]
	a2
}
RS=sapply(BayMatrix[,1], SP, USE.NAMES=F)   # remove "rs" from SNP (rs#).
Result=cbind(RS, BayMatrix[,2:12], Posterior)

snp2locus=read.table('b130_SNPtoLocusID.txt', as.is=T)  # load a file that contains information on "SNP ID to gene ID and gene symbol".
# snp2locu were in the following format:
#  SNP_ID    Gene_ID   gene_Symbol          (Gene ID is from NCBI)
#1   1451          1          A1BG
#2   3830          1          A1BG
#3 893180          1          A1BG
#4 893181          1          A1BG
#......
geneID=vector(length=length(RS),mode='character')
geneSymbol=vector(length=length(RS),mode='character')
for (i in 1:length(RS)){
	geneID[i]=paste(snp2locus[which(snp2locus[,1]==RS[i]),2], collapse='/')
  geneSymbol[i]=paste(snp2locus[which(snp2locus[,1]==RS[i]),3], collapse='/')
}
Result=cbind(Result, geneID, geneSymbol)            # match SNP ID to gene symbols. 
write.table(Result,'RawResult.txt', quote=F, col.names=T, row.names=F, sep='\t')


######### Find imprinted genes #############
if (length(which.na(Result[,13]))>0) {Result=Result[-which.na(Result[,13]),]}  
ExIndi=Result[Result[,13]>0.20 & Result[,14]!='',]   # Find SNPs with posteriors > cut-off. Also remove SNPs not located in genes, if any.
PotG=rm.na(unique(ExIndi[,14]))
GeneEx=list()
for (i in PotG){
GeneEx[[i]]= Result[Result[,14]==i, 13]
}
ImGeneEx=NULL
for (i in PotG){ 
	if (all(GeneEx[[i]]>0.002)) {                  # all the other SNPs need to have posteriors > 0.002, which was determined by simulations.
		ImGeneEx=rbind(ImGeneEx, ExIndi[ExIndi[,14]==i,])
	}
} 
AdGene=list()
for (i in ImGeneEx[,14]){
	if (length(SS<-unlist(strsplit(i, split='/')))>1) {
		for (k in SS){
			AdGene[[k]]=Result[Result[,14]==k, 13]
		}
	}
}
DelG=character()
for (i in names(AdGene)){
	if (any(AdGene[[i]]<0.002)){
		DelG=c(DelG,i)                                # Remove the genes with SNPs <0.002, again. 
	}
}
ImpGene=rep(NA, length=nrow(ImGeneEx))
for (i in 1:length(ImGeneEx[,14])){
  X=unlist(strsplit(ImGeneEx[i,14], split='/'))
  Y=character()
  for (k in X){
    if (is.na(match(k, DelG))){
      Y=c(Y, k)
    }
  }
  ImpGene[i]=paste(Y, collapse='/')
}
ImpPrediction=cbind(ImGeneEx[, 1:13], ImpGene)
ImpPrediction=ImpPrediction[ImpPrediction[,14]!='',]
ImpPrediction=ImpPrediction[ImpPrediction[,2]!='chrX',]  # remove genes on X chromosome.
write.csv(ImpPrediction,'ImprintingPrediction.csv')   
# Note: Imprinted genes are not removed from the list. We removed imprinted genes manually.


#### predictions worth experimental validation ####
ExIpre=ImGeneExIpre[ImGeneExIpre[,6]>0.184 & ImGeneExIpre[,8]>0.184 & ImGeneExIpre[,17]<0.5,]      # mAF > 0.184 and FDR < 50%.
T1=which(ImGeneExCpre[,6]>0.184 & ImGeneExCpre[,8]>0.184 & ImGeneExCpre[,17]<0.5)
T2=which(ImGeneExCpre[,10]>0.184& ImGeneExCpre[,12]>0.184& ImGeneExCpre[,17]<0.5)
ExCpre=ImGeneExCpre[union(T1,T2),]
write.csv(ExIpre,'ExIpre.csv')    # export predictions for validation.       
write.csv(ExCpre,'ExCpre.csv')
#remove imprinted genes by myself. 


geneinfo=read.delim('human_gene_info', as.is=T)    # load the gene infomation from NCBI. 
#   geneinfo is in the following format:
#   tax_id GeneID Symbol LocusTag                           Synonyms                                              dbXrefs   chromosome     location           description            type                  Symbol_nomenclature  Full_name_nomenclature  nomenclature_status    other_designation          ModifyingData
#   9606      1   A1BG          -  A1B|ABG|DKFZp686F0970|GAB|HYST2477 HGNC:5|MIM:138670|Ensembl:ENSG00000121410|HPRD:00726         19      19q13.4            alpha-1-B glycoprotein protein-coding        A1BG                 alpha-1-B glycoprotein                    O    alpha 1B-glycoprotein      20090802
#   9606      2    A2M          -  CPAMD5|DKFZp779B086|FWP007|S863-7 HGNC:7|MIM:103950|Ensembl:ENSG00000175899|HPRD:00072          12      12p13.3-p12.3      alpha-2-macroglobulin  protein-coding        A2M                  alpha-2-macroglobulin                     O                        -      20090802
#   ............
genePos=read.table('gene_position.txt', sep='\t',as.is=T)        # load a file with all genes' positions in the human genome.
names(genePos)<-c('Gene', 'chr', 'start', 'end')
#  gene_position file format:
#  Gene      chr  start    end
# LOC653340   1 123324 130714
# LOC643313   1 644093 703863
# FLJ22639   1 751449 752775
# NOC2L   1 869446 884542
# ISG15   1 938742 939782
# ..............
ID=unique(rm.na(Ent9[1:108]))                 # ID is a vector of known imprinted genes.
IP=geneinfo[match(ID, geneinfo[,2]),3]
IPpos=genePos[rm.na(match(IP, genePos[,1])),]
MP=as.numeric(apply(IPpos[,3:4], 1, mean))
IPpos=cbind(IPpos, MP)
IPpos[,2]=paste('chr', IPpos[,2], sep='')
Chr=unique(IPpos[,2])
FindImp<-function(Data, Span=2000000){  # A function to check if genes are close to known imprinted genes. 
Candid=0; s=0
for (i in 1:dim(Data)[1]){
	Loc=IPpos[IPpos[,2]==Data[i,2], 5]
	for (k in Loc) { 
		if  (Data[i,3]> k-Span & Data[i, 3] < k+Span) {
			#print(c(Data[i,19], Data[i,3], round(k-Span), round(k+Span)))
			s=s+1
			Candid[s]=i
		}
	}
}
#c(s, Candid)
unique(Candid)             
}
# we use this function to look for genes close to existing imprinted genes. We added these genes into "ExIpre.csv" and "ExCpre.csv".
