# Supplementary material for: dsPIG: a tool to predict imprinted genes from the deep sequencing of whole transcriptomes
Source: BMC Bioinformatics. 2012 Oct 19;13:271. doi: 10.1186/1471-2105-13-271 (PMC3497615; doi:10.1186/1471-2105-13-271)
Supplement: Additional file 11 — The annotated R code and C code for dsPIG used in our study. [file 1471-2105-13-271-S11.zip › Code4dsPIG/C code for dsPIG/count_sam.cpp]

#include <stdlib.h>
#include <sstream>
#include <string>
#include <vector>
#include <iostream>
#include <fstream>
#include <map>

using namespace std;

// mark genome

map<char, char> complement;
void init_comp() {
    complement['a']='t';
    complement['t']='a';
    complement['c']='g';
    complement['g']='c';
    complement['A']='T';
    complement['T']='A';
    complement['C']='G';
    complement['G']='C';
    complement['.']='.';
}


main() {
   extern void get_rc(string &seq, string &rc_seq);
   extern void init_comp();
   init_comp();
   // first it read in the genome coordinate of the form chr1:200
    string rs;
    string chr;
    int loc;
    char strand;
    string alleles;
    double maf, mafe;
//rs56731360      chr1    172228602       +       C/T     0       0
    map<string,map<int,int> > index;
    vector<char> vstrand;
    ifstream stream_snp("rs_mRNA.txt");
    while ((stream_snp >> rs >> chr >> loc >> strand >> alleles >> maf >>mafe).good()) {
	index[chr][loc]=vstrand.size();
	vstrand.push_back(strand);
    }
/*
map<string,map<int,int> >::iterator it=index.begin() ;
for(; it!=index.end();it++)
cout << it->first<<':'<<it->second.size()<<endl;
*/
    string solexa;
    string gcoord;
    int n=vstrand.size();
    map<char, vector<int> > count;
    for (int j=0; j<n; j++) {
	count['A'].push_back(0);
	count['C'].push_back(0);
	count['G'].push_back(0);
	count['T'].push_back(0);
    }

    string QNAME;
    unsigned int FLAG;
    string RNAME;
    int POS;
    int MAPQ;
    string CIGAR;
    string RNEXT;
    int PNEXT;
    int TLEN;
    string SEQ;
    string QUAL;
    
    string line;
    while(getline(cin,line)) {
        if (line.size()==0 || line[0] == '@')
            continue;
        istringstream is_line(line);
        is_line >> QNAME >> FLAG >> RNAME >> POS >> MAPQ >> CIGAR >> RNEXT >> PNEXT >> TLEN >> SEQ >> QUAL;


/*
    while ((cin >> solexa >> gcoord >> strand).good()) {
	size_t i=gcoord.find(':');
	chr=gcoord.substr(0,i);
	gcoord.erase(0,i+1);
	loc=atoi (gcoord.c_str())-1;
*/

	chr=RNAME;
        loc=POS-1;	// assuming SEQ is 1 based ; do not subtract 1 if it is 0-based
        solexa=SEQ;

cout << solexa << '\t' << chr << '\t' << loc << '\t' << strand << endl;

/*
in SAM seq is always reversed to + strand of the genome
        strand = ((FLAG&0x10)?'R':'F');
	if ('R'==strand) {
	    string tmp=solexa;
	    solexa.clear();
	    get_rc(tmp, solexa);
	}
*/
	for (int i=0;i<solexa.size();i++) {
	    if (index[chr].count(loc+i) > 0) {
		int idx=index[chr][i+loc];
		char allele=solexa[i];
		if (!('A'==allele || 'C'==allele || 'G'==allele || 'T'==allele))
		    continue;
		if ('-'==vstrand[idx])
		    allele=complement[allele];
		count[allele][idx]++;
	    }
	}
    }
    for (int j=0; j<n; j++) {
	cout << count['A'][j] << '\t' << count['C'][j] << '\t'
	     << count['G'][j] << '\t' << count['T'][j] << endl;
    }
}


void get_rc(string &seq, string &rc_seq) {
    for (int j=seq.size()-1; j>=0; j--)
        rc_seq += complement[seq[j]];
}
