# Supplementary material for: dsPIG: a tool to predict imprinted genes from the deep sequencing of whole transcriptomes
Source: BMC Bioinformatics. 2012 Oct 19;13:271. doi: 10.1186/1471-2105-13-271 (PMC3497615; doi:10.1186/1471-2105-13-271)
Supplement: Additional file 11 — The annotated R code and C code for dsPIG used in our study. [file 1471-2105-13-271-S11.zip › Code4dsPIG/C code for dsPIG/mark_genome_sam.cpp]

#include <stdlib.h>
#include <string>
#include <vector>
#include <iostream>
#include <fstream>
#include <sstream>
#include <map>

using namespace std;

const int tag_length=32;

// mark genome

main() {
   // first it read in the genome coordinate of the form chr1:200
    string gcoord;
    map<string, vector<bool> > est;

    string QNAME;
    int FLAG;
    string RNAME;
    int POS;
    int MAPQ;
    string CIGAR;
    string RNEXT;
    int PNEXT;
    int TLEN;
    string SEQ;
    string QUAL;
    
    string line;
    while(getline(cin,line)) {
        if (line.size()==0 || line[0] == '@')
            continue;
        istringstream is_line(line);
        is_line >> QNAME >> FLAG >> RNAME >> POS >> MAPQ >> CIGAR >> RNEXT >> PNEXT >> TLEN >> SEQ >> QUAL;

        string chr=RNAME;
        int loc=POS-1;      // assuming SEQ is 1 based ; do not subtract 1 if it is 0-based

// increase vector<bool> length
	while (loc+tag_length > est[chr].size()) {
	    est[chr].push_back(false);
	}
	for (int i=0;i<tag_length;i++)
	    est[chr][i+loc]=true;
    }
/*
// testing percentage of genome covered by mRNA
map<string,vector<bool> >::iterator it=est.begin();
for(; it!=est.end(); it++) {
unsigned int count=0;
for (unsigned int i=0;i<it->second.size();i++)
count+=it->second[i];
cout << it->first << '\t' << ((double) count)/it->second.size()<<endl;
}
return 0;
*/
// read in rs
    string rs;
    string chr;
    unsigned loc;
    string alleles;
    char strand;
    double maf, mafe;
    ifstream stream_snp("SNP129short.txt");
    while ((stream_snp >> chr >> loc >> rs >> strand >> alleles >> maf >> mafe).good()) {
	if (loc < est[chr].size() && est[chr][loc] && alleles.size()==3)
    	    cout << rs << '\t' << chr << '\t' << loc << '\t' << strand << '\t' << alleles << '\t' << maf << '\t' << mafe << endl;
    }
}
