# Supplementary material for: dsPIG: a tool to predict imprinted genes from the deep sequencing of whole transcriptomes
Source: BMC Bioinformatics. 2012 Oct 19;13:271. doi: 10.1186/1471-2105-13-271 (PMC3497615; doi:10.1186/1471-2105-13-271)
Supplement: Additional file 11 — The annotated R code and C code for dsPIG used in our study. [file 1471-2105-13-271-S11.zip › Code4dsPIG/C code for dsPIG/mark_genome.cpp]

// modified from mark_genome.cpp so it read chr s1 e1
#include <stdlib.h>
#include <string>
#include <vector>
#include <iostream>
#include <fstream>
#include <map>
#include <set>

using namespace std;

const int count_threshold=1;
const int tag_length=32;

// mark genome

main() {
    string gcoord;
    map<string, vector<bool> > est;
    while ((cin >> gcoord).good()) {
        size_t i=gcoord.find(':');
        string chr=gcoord.substr(0,i);
        gcoord.erase(0,i+1);
        int loc=atoi (gcoord.c_str())-1;
// increase vector<bool> length
        while (loc+tag_length > est[chr].size()) {
            est[chr].push_back(false);
        }        for (i=0;i<tag_length;i++)
            est[chr][i+loc]=true;
    }

/*
   // first it read in the genome coordinate of the form chr1:200
    map<string, vector<short int> > est;
    string chr;
    int s, e;
    while ((cin >> chr >> s >> e).good()) {
        s--; e--; //shift to match SNP130 coordinates
	while (e > est[chr].size()) {
	    est[chr].push_back(0);
	}
	for (int i=s;i<e;i++)
	    est[chr][i]++;
    }
*/
/*
    map<string,vector<short int> >::iterator it=est.begin();
    for (; it!=est.end(); it++) {
        free(it->second);
    }
    return 0;
// testing percentage of genome covered by mRNA
map<string,vector<bool> >::iterator it=est.begin();
for(; it!=est.end(); it++) {
unsigned int count=0;
for (unsigned int i=0;i<it->second.size();i++)
count+=it->second[i];
cout << it->first << '\t' << ((double) count)/it->second.size()<<endl;
}
return 0;
*/
// read in rs
    string rs;
    unsigned loc_s, loc_e;
    string alleles;
    char strand;
    double maf, mafe;
    //ifstream stream_snp("SNP130short.txt");
    ifstream stream_snp("SNP129short.txt");
    // skip a line
    string tmp;
    string chr;
    set<string> vrs;
    getline(stream_snp, tmp);
    while ((stream_snp >> chr >> loc_s >> loc_e >> rs >> strand).good()) { 
      getline(stream_snp, tmp, '\t');	// eat next tab
      getline(stream_snp, alleles, '\t');
      stream_snp >> maf >> mafe;
//      if (alleles.size() == 3 && est.find(chr) != est.end() &&
//      loc_s < est[chr].size() && est[chr][loc_s] >= count_threshold && 
      if (alleles.size() == 3 && est.find(chr) != est.end() &&
      loc_s < est[chr].size() && est[chr][loc_s] && 
      (alleles[0]=='A' || alleles[0]=='C' || alleles[0]=='G' || alleles[0]=='T')
    &&(alleles[2]=='A' || alleles[2]=='C' || alleles[2]=='G' || alleles[2]=='T')
    && vrs.find(rs) == vrs.end() ) {
  
    	cout << rs << '\t' << chr << '\t' << loc_s << '\t' << strand << '\t' << alleles << '\t' << maf << '\t' << mafe << endl;
        vrs.insert(rs);
      }
    }
}
