# Supplementary material for: dsPIG: a tool to predict imprinted genes from the deep sequencing of whole transcriptomes
Source: BMC Bioinformatics. 2012 Oct 19;13:271. doi: 10.1186/1471-2105-13-271 (PMC3497615; doi:10.1186/1471-2105-13-271)
Supplement: Additional file 11 — The annotated R code and C code for dsPIG used in our study. [file 1471-2105-13-271-S11.zip › Code4dsPIG/C code for dsPIG/note.txt]

mark_genome.cpp produce mark_genome after compilation

g++ -o mark_genome -O2 mark_genome.cpp

mark_genome reads two files, a shorten SNP file generated from dbSNP. This file is named SNP129.txt (the name can be changed in line 51 of mark_genome_3.cpp). It also reads, from standard input, the sequences reads that has been mapped to exons of genes. This program writes to its  standard output these SNPs that has been hit by sequence reads at least 10 times. Here 10 can be changed in line 12 by reassigning count_threshold. This means that there are at least 10 reads that overlap the SNP position.

The standard input must be sequence reads that have been mapped to the genome in the form of triplet per line "chr	read_start	read_end", where the sequence read is mapped to chromosome "chr" and coordinated from read_start to read_end.

on output mark_genome writes 
column 1: name_of_SNP,
column 2: chromosome 
column 3: location_on the chromosome of the SNP
column 4: strand
column 5: two alleles
column 6: MAF (minor allele frequency)
column 7: error in MAF

SNP129short.txt is created by cutting certain fields of SNP129.txt
file(version 129 of dbSNP database) downloaded from UCSC genome browser web site:
Under unix,
cut -f2,3,4,5,7,10,14,15 SNP129.txt> SNP129short.txt
it selects columns 2,3,4,5,7,10,14,15 from SNP129.txt files
They stands for
chrom	chromStart	chromEnd	name	strand	observed	avHet avHetSE
where "chrom, chromStart and chromEnd" are the coordinate of the SNP; "name"
is the name of the SNP in the form of rs#. Next field strand is the strand the
SNP is on. "observed" is the observed alleles of the s
the next two fields (avHet avHetSE) are average heterogezcosity and the
standard error of avHet.


a second C++ program count.cpp take the output of mark_genome (call it rs_mRNA.txt 
set in line 41 of count.cpp) and count number of times each allele appears in the sequence reads
the input to the program has the form, which is from Illumina processing pipeline
ATCATGGTGGCTTACCGTCGAAATCATCACAA chr3:187821633 R
GTTTCTGGCTGGGGGCGAAATGCCAATTTTAT chr16:70651910 F
AAGCCAGTCCCTGGTGGGAGACATTGGAAATG chr1:157950085 R

Here the first column is the nucleotides of the sequence read, chr3:187821633 is the chromosome and position the read has been mapped to. "R" indicates reverse strand.

the result file has five columns for counts for A, C, G, T and the last
column is the estimate of cumulative mutation errors. This is an estimate of
total expected number of mutations.  Each line corresponds to a line in rs_mRNA.txt. 


mark_genome_sam.cpp perform the same founction as mark_genome.cpp but it reads
sam files from standard input.


Similary, count_sam.cpp does the same thing as count.cpp but it reads files in
sam format from standard input.

example of running mark_genome.cpp
(1) SNP129short.txt is in the current directory
(2) g++ -O2 mark_genome.cpp
(3) cat data_mark_genome.txt |./a.out > rs_mRNA.txt
(4) now rs_mRNA.txt is in the current directory
(5) g++ -o count -O2 count.cpp
(6) cat data_count.txt | ./count > result.txt
